# Supplementary material for: Sleep Quality during Exam Stress: The Role of Alcohol, Caffeine and Nicotine
Source: PLoS One. 2014 Oct 3;9(10):e109490. doi: 10.1371/journal.pone.0109490 (PMC4184882; doi:10.1371/journal.pone.0109490)
Supplement: Data S1 — Original data in SPSS (.sav) and comma delimited text (.csv) format. (ZIP) [file pone.0109490.s001.zip]

Archive with 2 entries (2 files):
- Exam_Stress_Zunhammer_et_al_2013.csv
- Exam_Stress_Zunhammer_et_al_2013.sav
