# Supplementary material for: Sleep Quality during Exam Stress: The Role of Alcohol, Caffeine and Nicotine
Source: PLoS One. 2014 Oct 3;9(10):e109490. doi: 10.1371/journal.pone.0109490 (PMC4184882; doi:10.1371/journal.pone.0109490)
Supplement: Data S1 — Original data in SPSS (.sav) and comma delimited text (.csv) format. (ZIP) [file pone.0109490.s001.zip › Exam_Stress_Zunhammer_et_al_2013.csv]

participant	sex	age	time	filter_dropouts	dropout_reasons	filter_valid_for_analysis_somatization	filter_valid_for_analysis_sleep	disorder	disorder_interview_short	interval1_pre_baseline_to_exam	interval2_exam_to_exam_survey	interval3_exam_to_post_BL	wrong_timing	duration_of_exam_phase	time_of_survey	course_of_study	study_towards_teaching_degree	course_of_study_psychology_or_medicine	MES	number_of_exams_in_term	BDI_II	BDI_II_mean_Baseline	BDI_II_mean_Baseline_all	NEO_FFI_neuroticism_SUM_all	NEO_FFI_neuroticism_SUM_time3	NEO_FFI_neuroticism_MEAN	NEO_FFI_extraversion_SUM	NEO_FFI_openness_SUM	NEO_FFI_openness_MEAN	NEO_FFI_agreeableness_SUM	NEO_FFI_agreeableness_MEAN	NEO_FFI_consciousness_SUM	NEO_FFI_consciousness_MEAN	NEO_FFI_extraversion_MEAN	PSQ_worries	PSQ_tension	PSQ_joy	PSQ_demands	PSQ_total	SOMS7d_intensity_index	SOMS7d_quantity	SOMS7d_quantity_any_severity	SOMS7d_quantity_medium_and_up	SOMS7d_quantity_severe_and_vsevere	SOMS7d_quantity_very_severe	SOMS7d_intensity_increase	SOMS7d_intensity_mean_baseline	STAI_G_X1	STAI_G_X2
f001	0	20	1	1	3	1	1	0		64				14	1	1	0	1	0	7	7	7	7												13,33333333	26,66666667	93,33333333	26,66666667	18,33333333	21	6	12	6	2	1		21	34	43
f002	0	21	1	1	0	1	1	1	migraine	78	1	120	0	12	1	1	0	1	1	4	9	9	9		36										20	13,33333333	66,66666667	20	21,66666667	32	10	16	10	6	0	14,5	29,5	42	41
f003	0	20	1	1	0	1	1	0		94	1	123	0	22	1	1	0	1	0	5	1	3	3		19										13,33333333	20	80	53,33333333	26,66666667	14	5	9	5	0	0	13	18	41	37
f004	0	20	1	1	3	1	1	0		88				15	1	1	0	1	0	5	0	0	0												0	13,33333333	66,66666667	20	16,66666667	6	0	6	0	0	0		6	32	34
f005	0	23	1	1	0	1	1	0		101	1	38	0	15	1	1	0	1	0	5	11	9,5	9,5		29										46,66666667	53,33333333	26,66666667	20	48,33333333	5	1	3	1	1	0	1,5	8,5	38	47
f006	0	22	1	1	0	1	1	0		87	0	24	3	17	1	1	0	1	0	6	7	7,5	7,5		21										26,66666667	40	60	46,66666667	38,33333333	8	1	7	1	0	0	14,5	13,5	33	35
f007	0	20	1	1	0	1	1	0		88	0	98	0	15	1	1	0	1	0	6	1	1,5	1,5		21										13,33333333	40	66,66666667	26,66666667	28,33333333	9	2	7	2	0	0	21,5	9,5	31	40
f008	0	20	1	1	0	1	1	0		78	0	73	0	15	1	1	0	1	0	8	8	4,5	4,5		20										40	53,33333333	53,33333333	53,33333333	48,33333333	19	5	14	5	0	0	3,5	16,5	37	33
f009	0	21	1	1	0	1	1	0		81	0	43	0	22	1	1	0	1	0	6	4	2,5	2,5		25										26,66666667	26,66666667	80	60	33,33333333	9	1	8	1	0	0	11	9	37	37
f010	0	22	1	1	0	1	1	1	migraine	93	0	121	0	15	1	1	0	1	1	7	6	4,5	4,5		17										20	26,66666667	60	26,66666667	28,33333333	12	1	11	1	0	0	11,5	8,5	40	31
f011	0	21	1	1	0	1	1	0		110	6	326	2	0	1	1	0	1	0	1	0	0	0		18										0	13,33333333	100	6,666666667	5	5	0	5	0	0	0	,5	3,5	25	28
f012	0	22	1	1	0	1	1	0		90	1	49	0	7	1	1	1	0	0	3	5	7,5	7,5		14										6,666666667	13,33333333	80	20	15	14	3	9	3	2	0	-7,5	16,5	38	34
f013	0	22	1	1	0	1	1	0		80	2	44	0	22	1	1	0	1	0	7	5	5,5	5,5		30										26,66666667	33,33333333	73,33333333	60	36,66666667	12	3	9	3	0	0	4,5	8,5	39	41
f014	0	21	1	1	3	1	1	0		66				15	1	1	0	1	0	5	4	4	4												40	40	53,33333333	46,66666667	43,33333333	0	0	0	0	0	0		0	38	42
f015	0	21	1	1	0	1	1	0		81	0	127	0	14	1	2	1	0	0	4	4	2	2		15										13,33333333	13,33333333	100	40	16,66666667	4	0	4	0	0	0	9	4	27	29
f016	0	20	1	1	3	1	1	0		92	4			15	1	1	0	1	1	5	3	3	3												26,66666667	13,33333333	73,33333333	26,66666667	23,33333333	13	4	9	4	0	0	28	13	30	39
f017	0	22	1	1	0	1	1	0		87	2	40	0	22	1	1	0	1	1	6	8	4	4		20										46,66666667	26,66666667	66,66666667	86,66666667	48,33333333	19	7	9	7	3	0	16,5	12,5	41	43
f018	0	24	1	1	0	1	1	0		73	1	71	0	22	1	1	0	1	0	4	1	,5	,5		17										0	6,666666667	86,66666667	20	10	6	0	6	0	0	0	0	5	26	30
f019	0	23	1	1	0	1	1	0		95	1	118	0	8	1	3	1	0	0	5	5	2,5	2,5		15										13,33333333	6,666666667	80	6,666666667	11,66666667	6	1	5	1	0	0	10	5	34	31
f020	0	21	1	1	0	1	1	0		76	4	33	2	12	1	1	0	1	0	4	12	18,5	18,5		34										60	40	60	20	40	14	2	12	2	0	0	1	15	42	47
f021	0	22	1	1	0	1	1	0		65	2	104	0	27	1	3	1	0	1	5	11	6	6		23										26,66666667	53,33333333	40	46,66666667	46,66666667	17	5	10	5	2	0	-4	13	37	43
f022	0	20	1	1	0	1	1	1	psychiatric diagnosis, migraine	82	1	104	0	15	1	1	0	1	0	6	10	12,5	12,5		30										46,66666667	46,66666667	40	66,66666667	55	25	8	16	8	1	0	-,5	24,5	57	55
f023	0	21	1	1	0	1	1	0		91	0	105	0	21	1	3	0	0	0	5	11	7	7		23										26,66666667	40	60	13,33333333	30	27	7	16	7	4	0	-,5	24,5	38	49
f024	0	21	1	1	0	1	1	0		78	0	30	0	15	1	1	0	1	0	7	9	10,5	10,5		28										20	53,33333333	66,66666667	60	41,66666667	7	1	5	1	1	0	21,5	8,5	29	28
f025	0	20	1	1	0	1	1	0		88	0	43	0	15	1	1	0	1	0	7	1	1	1		13										0	20	80	20	15	5	1	4	1	0	0	25	6	32	32
f026	0		1	0	2	0	0	0						0
f027	0	21	1	1	0	1	1	0		73	0	88	0	12	1	2	1	0	0	3	6	7	7		13										6,666666667	53,33333333	46,66666667	66,66666667	45	18	5	9	5	4	0	-1,5	15,5	51	33
f028	0	25	1	1	0	1	1	0		125	4	1000	2	33	1	1	0	1	0	6	2	2	2		22										6,666666667	40	80	46,66666667	28,33333333	6	2	4	2	0	0	1	6	35	37
f029	0	19	1	1	0	1	1	0		81	0	41	0	17	1	1	0	1	0	5	3	2	2		32										20	33,33333333	40	13,33333333	31,66666667	9	3	6	3	0	0	12	8	58	58
f030	0	32	1	0	3	0	0	1	psychotherapy, diagnosis unknown					0	1	1	0	1	1		22	22	22												93,33333333	100	0	93,33333333	96,66666667	32	12	12	12	5	3		32	51	57
f031	0	24	1	1	0	1	1	0		92	0	125	0	11	1	1	0	0	0	9	9	14	14		29										46,66666667	53,33333333	46,66666667	73,33333333	56,66666667	16	4	12	4	0	0	12,5	18,5	39	38
f032	0	21	1	1	0	1	1	0		74	0	105	0	15	1	1	0	1	0	6	3	1,5	1,5		14										33,33333333	20	86,66666667	40	26,66666667	2	0	2	0	0	0	4	4	29	33
f033	0	20	1	1	0	1	1	0		82	1	9	3	15	1	1	0	1	0	6	8	7,5	7,5		35										40	40	46,66666667	66,66666667	50	13	1	12	1	0	0	37,5	13,5	39	48
f034	0	20	1	1	0	1	1	0		79	1	40	0	4	1	2	1	0	0	3	0	0	0		17										6,666666667	0	93,33333333	26,66666667	10	4	1	3	1	0	0	5	3	23	24
f035	0	22	1	1	0	1	1	1	psychiatric diagnosis	72	5	49	2	22	1	1	0	1	0	4	18	13,5	13,5		27										40	33,33333333	26,66666667	46,66666667	48,33333333	30	7	21	7	2	0	7,5	24,5	45	50
f036	0	23	1	1	0	1	1	0		114	0	1000	0	122	1	2	1	0	0	12	1	4	4		29										6,666666667	0	100	26,66666667	8,333333333	3	0	3	0	0	0	17,5	1,5	22	24
f037	0	19	1	1	0	1	1	0		76	1	1000	0	22	1	3	1	0	0	6	24	15,5	15,5		19										86,66666667	60	6,666666667	80	80	11	2	8	2	1	0	15,5	6,5	63	56
f038	0	33	1	1	0	1	1	0		64	5	24	2	17	1	1	0	1	0	3	13	9	9		24										20	40	40	40	40	7	0	7	0	0	0	16	8	37	52
f039	0	22	1	1	0	1	1	0		92	1	322	0	0	1	3	1	0	0	1	1	2	2		16										33,33333333	26,66666667	73,33333333	60	36,66666667	1	0	1	0	0	0	10	2	32	35
f040	0	23	1	1	0	1	1	0		79	0	105	0	6	1	1	0	0	0	2	25	19,5	19,5		37										60	66,66666667	46,66666667	40	55	33	8	17	8	5	3	-1	27	47	57
f041	0	27	1	1	0	1	1	0		50	4	1000	2	56	1	1	0	0	0	5	5	3	3		22										13,33333333	33,33333333	53,33333333	40	33,33333333	11	3	7	3	1	0	8,5	8,5	27	36
f042	0	18	1	1	0	1	1	0		63	0	17	3	34	1	2	1	0	0	4	11	11,5	11,5		24										60	53,33333333	46,66666667	60	56,66666667	12	3	9	3	0	0	13	15	38	41
f043	0	23	1	1	0	1	1	0		78	1	15	3	3	1	1	0	0	0	4	0	1	1		15										13,33333333	33,33333333	86,66666667	46,66666667	26,66666667	1	0	1	0	0	0	-3,5	3,5	38	38
f044	0	24	1	1	0	1	1	0		283	2	1000	0	36	1	1	0	1	0	6	0	1	1		23										33,33333333	26,66666667	60	46,66666667	36,66666667	7	2	5	2	0	0	15,5	7,5	38	41
f045	0	21	1	1	0	1	1	0		66	1	120	0	9	1	3	1	0	0	10	24	16	16		30										73,33333333	60	33,33333333	66,66666667	66,66666667	45	18	20	18	7	0	12,5	32,5	57	56
f046	0	22	1	1	0	1	1	0		92	1	321	0	0	1	3	1	0	0	1	6	5	5		30										33,33333333	40	60	53,33333333	41,66666667	12	2	9	2	1	0	23,5	10,5	31	46
f047	0	23	1	1	0	1	1	1	tinnitus	81	0	134	0	21	2	3	1	0	0	2	30	21	21		30										93,33333333	86,66666667	0	66,66666667	86,66666667	31	10	20	10	1	0	37	20	44	57
f048	0	19	1	1	0	1	1	0		75	1	72	0	17	1	1	0	1	0	5	25	15,5	15,5		35										53,33333333	73,33333333	26,66666667	46,66666667	61,66666667	28	7	19	7	2	0	4	23	62	48
f049	0	20	1	1	0	1	1	0		79	1	51	0	10	1	1	0	1	0	4	1	3	3		30										13,33333333	33,33333333	86,66666667	46,66666667	26,66666667	9	2	7	2	0	0	12,5	8,5	31	36
f050	0	22	1	1	0	1	1	0		78	2	121	0	9	1	1	0	0	1	4	6	7	7		26										26,66666667	20	86,66666667	26,66666667	21,66666667	17	5	12	5	0	0	20	19	47	30
f051	0	19	1	1	0	1	1	0		76	0	110	0	22	1	2	1	0	0	5	10	6,5	6,5		15										26,66666667	33,33333333	26,66666667	53,33333333	46,66666667	2	0	2	0	0	0	3	2	43	46
f052	0	24	1	1	0	1	1	0		75	0	86	0	11	2	1	0	0	0	7	5	2,5	2,5		6										26,66666667	46,66666667	80	26,66666667	30	18	6	9	6	3	0	-3	14	29	33
f053	0	21	1	1	0	1	1	1	urticaria	76	0	1000	0	9	1	3	1	0	1	4	20	22,5	22,5		34										40	66,66666667	33,33333333	40	53,33333333	21	9	12	9	0	0	-2,5	22,5	47	49
f054	0	20	1	1	0	1	1	0		74	0	49	0	48	1	3	1	0	0	4	14	9	9		19										33,33333333	66,66666667	26,66666667	80	63,33333333	21	7	13	7	1	0	42,5	19,5	60	48
f055	0	28	1	1	0	1	1	0		103	0	195	0	24	1	1	0	1	0	6	0	0	0		10										0	6,666666667	66,66666667	20	15	3	0	3	0	0	0	1,5	4,5	34	35
f056	0	19	1	1	0	1	1	0		81	3	136	0	31	2	3	0	0	0	8	5	4	4		28										40	46,66666667	40	53,33333333	50	16	4	10	4	1	1	5	11	46	50
f057	0	18	1	1	0	1	1	1	orofacial pain	72	1	110	0	22	1	2	1	0	1	5	18	14	14		30										60	66,66666667	40	73,33333333	65	13	4	6	4	2	1	-3	12	44	53
f058	0	21	1	1	0	1	1	1	migraine	63	1	48	0	22	1	1	0	1	1	6	11	11,5	11,5		24										53,33333333	53,33333333	40	33,33333333	50	11	3	8	3	0	0	2,5	11,5	45	49
f059	0	24	1	1	0	1	1	0		65	1	23	3	17	1	1	0	1	0	5	3	7,5	7,5		25										46,66666667	53,33333333	6,666666667	53,33333333	61,66666667	14	3	10	3	1	0	-8	11	33	45
f060	0	23	1	1	0	1	1	0		73	1	328	0	9	2	1	0	0	0	6	0	0	0		18										26,66666667	26,66666667	66,66666667	26,66666667	28,33333333	11	1	10	1	0	0	1,5	7,5	30	37
f061	0	21	1	1	0	1	1	0		73	1	75	0	10	1	3	1	0	0	4	6	3,5	3,5		24										26,66666667	33,33333333	73,33333333	33,33333333	30	16	3	13	3	0	0	16	9	31	35
f062	0	19	1	1	0	1	1	0		73	1	118	0	22	1	2	1	0	0	5	3	2	2		17										13,33333333	26,66666667	66,66666667	46,66666667	30	8	0	8	0	0	0	1	6	30	35
f063	0	20	1	1	0	1	1	0		80	3	163	0	2	2	1	0	0	1	3	21	19	19		28										53,33333333	66,66666667	46,66666667	20	48,33333333	20	5	14	5	1	0	1,5	16,5	50	53
f064	0	21	1	1	0	1	1	0		84	0	143	0	3	1	3	1	0	0	3	4	2	2		18										33,33333333	26,66666667	66,66666667	40	33,33333333	11	2	9	2	0	0	9	10	34	40
f065	0	29	1	1	3	1	1	0		68	0			16	1	1	0	1	1	5	10	10	10												33,33333333	46,66666667	60	33,33333333	38,33333333	13	1	12	1	0	0	6	13	34	34
f066	0	22	1	1	0	1	1	0		74	0	127	0	13	1	1	1	0	0	3	2	4,5	4,5		16										6,666666667	20	80	0	11,66666667	10	1	9	1	0	0	-4	13	29	35
f067	0	21	1	1	0	1	1	0		68	0	145	0	8	2	1	0	0	1	3	2	1,5	1,5		14										13,33333333	6,666666667	93,33333333	40	16,66666667	11	1	9	1	1	0	,5	15,5	28	31
f068	0	23	1	1	0	1	1	0		75	1	80	0	9	1	1	1	0	0	3	0	1	1		18										13,33333333	40	86,66666667	20	21,66666667	12	3	9	3	0	0	7,5	7,5	33	30
f069	0	21	1	1	0	1	1	0		74	0	178	0	11	2	1	0	0	0	7	12	8	8		21										33,33333333	40	60	73,33333333	46,66666667	14	1	13	1	0	0	,5	10,5	41	37
f070	0	24	1	1	0	1	1	0		118	1	271	0	16	1	3	0	0	1	3	3	3,5	3,5		11										20	13,33333333	100	40	18,33333333	15	3	11	3	1	0	6,5	13,5	39	29
f071	0	22	1	1	0	1	1	0		74	0	159	0	3	2	1	0	0	0	3	6	4	4		15										13,33333333	26,66666667	80	26,66666667	21,66666667	6	0	6	0	0	0	10	6	30	31
f072	0	19	1	1	0	1	1	0		73	0	78	0	17	1	1	0	1	0	5	15	12,5	12,5		28										40	80	40	73,33333333	63,33333333	29	6	20	6	3	0	18,5	25,5	45	47
f073	0	23	1	1	1	0	0	0		0	0	42	1	62	2	3	0	0	0	9	8	9	9		30										46,66666667	40	73,33333333	60	43,33333333	18	2	16	2	0	0	6,5	17,5	28	42
m001	1	23	1	1	0	1	1	0		73	1	33	0	23	1	3	1	0	0	7	10	5	5		20										33,33333333	26,66666667	46,66666667	66,66666667	45	12	2	10	2	0	0	33,5	11,5	35	41
m002	1	23	1	1	0	1	1	0		94	1	49	0	9	1	2	0	0	1	4	0	0	0		23										13,33333333	6,666666667	86,66666667	6,666666667	10	18	4	14	4	0	0	9,5	22,5	31	34
m003	1	25	1	1	0	1	1	0		70	1	113	0	11	1	2	0	0	0	3	4	3	3		18										33,33333333	20	73,33333333	46,66666667	31,66666667	8	2	6	2	0	0	5	5	35	41
m004	1	21	1	1	0	1	1	0		91	0	15	3	10	1	2	0	0	0	3	0	,5	,5		16										6,666666667	0	93,33333333	13,33333333	6,666666667	1	0	1	0	0	0	-,5	,5	28	36
m005	1	21	1	1	0	1	1	0		90	1	102	0	10	1	3	0	0	0	3	1	8	8		24										26,66666667	13,33333333	80	40	25	1	0	1	0	0	0	3	3	40	43
m006	1	21	1	1	0	1	1	1	migraine	85	6	119	2	3	1	3	0	0	1	3	9	8,5	8,5		17										26,66666667	13,33333333	73,33333333	20	21,66666667	10	2	6	2	2	0	5,5	8,5	36	41
m007	1	21	1	1	0	1	1	0		94	1	9	3	22	1	1	0	1	0	5	1	1,5	1,5		15										13,33333333	20	80	26,66666667	20	3	1	2	1	0	0	-1	3	29	30
m008	1	20	1	1	0	1	1	0		59	0	119	0	11	1	2	0	0	0	6	0	0	0		10										6,666666667	40	40	40	36,66666667	6	2	4	2	0	0	4	3	32	27
m009	1	23	1	1	0	1	1	0		124	1	13	3	21	1	2	1	0	0	12	0	,5	,5		14										0	6,666666667	73,33333333	0	8,333333333	0	0	0	0	0	0	5,5	,5	27	26
m010	1	21	1	1	0	1	1	0		90	0	101	0	35	1	2	0	0	0	5	3	4	4		21										6,666666667	13,33333333	66,66666667	6,666666667	15	10	0	10	0	0	0	2,5	11,5	38	46
m011	1	20	1	1	0	1	1	0		87	1	32	0	22	1	1	0	1	1	4	3	1,5	1,5		4										0	13,33333333	80	26,66666667	15	21	5	14	5	2	0	-4	12	30	31
m012	1	27	1	1	0	1	1	0		79	0	0	0	55	1	1	1	0	0	4	4	9	9		20										26,66666667	33,33333333	46,66666667	40	38,33333333	13	3	9	3	1	0	5	8	45	38
m013	1	21	1	1	0	1	1	0		91	0	82	0	34	1	2	0	0	0	5	5	4,5	4,5		14										13,33333333	40	86,66666667	40	26,66666667	13	3	10	3	0	0	-11	12	32	33
m014	1	21	1	0	3	0	0	0						0	1	3	0	0
m015	1	27	1	1	0	1	1	0		94	2	33	0	0	1	3	0	0	0	1	15	9,5	9,5		27										33,33333333	26,66666667	46,66666667	46,66666667	40	6	0	6	0	0	0	-1	5	41	39
m016	1	24	1	1	0	1	1	0		79	2	116	0	6	1	2	0	0	0	3	4	2,5	2,5		22										13,33333333	26,66666667	73,33333333	20	21,66666667	8	0	8	0	0	0	0	5	32	34
m017	1	26	1	1	0	1	1	0		84	1	5	3	28	1	3	1	0	0	5	2	14,5	14,5		31										33,33333333	33,33333333	40	40	41,66666667	13	1	12	1	0	0	11	42	51	47
m018	1	24	1	1	0	1	1	0		121	0	1000	0	103	1	2	1	0	0	11	0	0	0		16										6,666666667	0	86,66666667	13,33333333	8,333333333	0	0	0	0	0	0	1	0	30	32
m019	1	25	1	1	0	1	1	1	chronic lower back pain, recurring	71	0	100	0	8	1	2	0	0	1	4	9	5	5		13										26,66666667	46,66666667	26,66666667	60	51,66666667	3	1	2	1	0	0	14	2	43	43
m020	1	21	1	1	0	1	1	0		100	0	142	0	4	1	3	0	0	0	4	0	2	2		25										0	26,66666667	93,33333333	26,66666667	15	4	1	2	1	1	0	4,5	4,5	42	30
m021	1	20	1	1	0	1	1	0		83	3	101	0	13	1	1	0	1	0	5	20	15,5	15,5		29										46,66666667	26,66666667	80	40	33,33333333	13	2	10	2	1	0	8	12	38	44
m022	1	21	1	1	0	1	1	0		75	2	39	0	23	1	1	0	1	1	6	13	9,5	9,5		14										46,66666667	26,66666667	60	33,33333333	36,66666667	5	0	5	0	0	0	0	6	35	39
m023	1	21	1	1	0	1	1	0		88	0	102	0	10	1	2	0	0	0	3	6	5	5		24										33,33333333	46,66666667	46,66666667	40	43,33333333	13	4	9	4	0	0	10,5	11,5	44	45
m024	1	23	1	1	3	1	1	0		70				43	1	1	1	0	0	6	2	2	2												6,666666667	40	26,66666667	40	40	1	0	1	0	0	0		1	36	35
m025	1	28	1	0	1	0	0	1	diabetes					0	1
m026	1	22	1	1	3	1	1	0		77				5	2	1	0	0	0	2	1	1	1												6,666666667	0	80	20	11,66666667	2	0	2	0	0	0		2	26	25
m027	1	23	1	1	0	1	1	0		81	0	138	0	20	1	1	1	0	0	3	4	7,5	7,5		17										6,666666667	26,66666667	86,66666667	53,33333333	25	8	0	8	0	0	0	-6	18	30	29
m028	1	20	1	1	0	1	1	0		80	1	25	3	18	1	2	1	0	0	7	5	4	4		15										13,33333333	26,66666667	86,66666667	46,66666667	25	6	0	6	0	0	0	13	5	23	29
m029	1	22	1	1	0	1	1	0		74	1	27	3	12	2	1	1	0	0	5	2	1,5	1,5		26										33,33333333	26,66666667	66,66666667	33,33333333	31,66666667	7	2	5	2	0	0	2	5	35	42
m030	1	21	1	1	0	1	1	1	chronic back pain, chronic joint pain	84	2	484	0	8	1	3	0	0	0	4	13	18	18		37										73,33333333	73,33333333	20	66,66666667	73,33333333	18	2	16	2	0	0	36,5	31,5	44	64
m031	1	19	1	1	0	1	1	0		57	0	150	0	21	2	2	0	0	0	6	9	8,5	8,5		22										13,33333333	26,66666667	46,66666667	0	23,33333333	8	1	6	1	1	0	-1	9	42	37
m032	1	28	1	1	0	1	1	0		92	1	107	0	0	1	1	0	0	0	1	7	8	8		23										13,33333333	20	80	53,33333333	26,66666667	9	2	7	2	0	0	,5	9,5	32	37
m033	1	24	1	1	0	1	1	0		62	2	142	0	14	2	2	0	0	0	4	5	2,5	2,5		15										6,666666667	20	86,66666667	46,66666667	21,66666667	2	0	2	0	0	0	9,5	2,5	32	33
m034	1	26	1	1	0	1	1	0		91	0	57	0	16	1	3	0	0	0	2	8	8	8		23										33,33333333	20	33,33333333	46,66666667	41,66666667	9	0	9	0	0	0	3	13	38	40
m035	1	24	1	1	0	1	1	0		62	0	141	0	14	2	2	0	0	0	4	1	,5	,5		17										20	20	66,66666667	46,66666667	30	8	1	7	1	0	0	9,5	6,5	35	36
m036	1	21	1	1	0	1	1	0		59	0	146	0	14	2	2	0	0	0	6	1	1	1		15										20	6,666666667	86,66666667	20	15	6	0	6	0	0	0	21	4	25	31
m037	1	25	1	1	0	1	1	0		49	1	130	0	14	2	2	0	0	1	3	23	20,5	20,5		31										53,33333333	80	6,666666667	66,66666667	73,33333333	11	4	5	4	2	0	4,5	6,5	52	60
m038	1	21	1	1	0	1	1	0		48	1	99	0	74	2	2	1	0	1	5	0	1	1		12										6,666666667	6,666666667	80	6,666666667	10	5	2	2	2	1	0	-1,5	2,5	29	30
m039	1	21	1	1	0	1	1	0		68	1	165	0	1	2	1	0	0	1	3	17	10,5	10,5		27										40	53,33333333	33,33333333	40	50	22	3	19	3	0	0	15,5	36,5	44	49
m040	1	21	1	1	0	1	1	0		67	4	79	2	74	2	2	1	0	0	4	4	4,5	4,5		17										20	46,66666667	80	60	36,66666667	19	6	10	6	3	0	-4,5	18,5	26	33
m041	1	24	1	1	0	1	1	0		68	0	314	0	23	2	1	1	0	0	4	2	1,5	1,5		19										20	46,66666667	46,66666667	66,66666667	46,66666667	5	1	4	1	0	0	-1,5	3,5	42	38
m042	1	22	1	1	0	1	1	1	history of back pain	74	0	291	0	18	2	3	0	0	0	5	5	3,5	3,5		23										33,33333333	33,33333333	60	20	31,66666667	21	3	17	3	1	0	3,5	22,5	42	48
m043	1	25	1	1	0	1	1	0		61	0	145	0	14	2	2	0	0	0	4	0	0	0		12										0	6,666666667	100	6,666666667	3,333333333	0	0	0	0	0	0	6	0	29	31
m044	1	23	1	1	0	1	1	0		73	0	145	0	1	2	1	0	0	0	3	1	3,5	3,5		11										26,66666667	13,33333333	53,33333333	6,666666667	23,33333333	3	0	3	0	0	0	2	2	31	34
m045	1	28	1	1	0	1	1	0		48	2	150	0	29	2	1	1	0	0	5	0	2,5	2,5		6										6,666666667	0	86,66666667	26,66666667	11,66666667	2	0	2	0	0	0	6	2	34	26
m046	1	22	1	1	0	1	1	1	migraine	69	1	183	0	8	2	1	0	0	1	3	14	12,5	12,5		33										53,33333333	80	26,66666667	66,66666667	68,33333333	18	5	11	5	2	0	-2,5	22,5	51	56
m047	1	21	1	0	3	0	0	0						23	2	3	0	0
m048	1	20	1	1	0	1	1	0		57	1	17	3	20	2	3	1	0	0	5	12	9	9		20										60	53,33333333	53,33333333	93,33333333	63,33333333	30	9	15	9	6	0	17	19	43	42
m049	1	24	1	0	5	0	0	0						0	2	3	0	0
m050	1	23	1	1	0	1	1	0		48	10	97	2	20	2	1	1	0	1	4	0	,5	,5		12										6,666666667	26,66666667	73,33333333	40	25	16	5	9	5	2	0	3	14	35	33
m051	1	20	1	1	3	1	1	0		78	2			23	2	3	0	0	1	6	8	8	8												20	0	93,33333333	0	6,666666667	14	4	8	4	2	0	-2	14	33	31
m052	1	23	1	1	0	1	1	0		59	0	32	0	74	2	1	1	0	0	6	22	17	17		29										33,33333333	40	26,66666667	40	46,66666667	2	0	2	0	0	0	4,5	2,5	38	53
m053	1	20	1	1	0	1	1	1	psychiatric diagnosis	70	0	144	0	23	2	3	0	0	1	7	9	6,5	6,5		26										60	33,33333333	60	13,33333333	36,66666667	23	6	15	6	2	0	17,5	19,5	44	44
m054	1	22	1	1	0	1	1	0		54	2	104	0	74	2	2	1	0	1	5	3	4,5	4,5		16										53,33333333	20	86,66666667	26,66666667	28,33333333	12	4	7	4	1	0	-2,5	11,5	40	38
m055	1	24	1	1	0	1	1	0		53	0	75	0	80	2	3	1	0	0	5	1	,5	,5		11										0	6,666666667	86,66666667	26,66666667	11,66666667	1	0	1	0	0	0	7,5	,5	31	27
m056	1	20	1	1	0	1	1	0		67	0	166	0	11	2	1	0	0	0	4	8	6,5	6,5		24										26,66666667	66,66666667	40	66,66666667	55	16	5	9	5	2	0	48,5	13,5	37	47
m057	1	22	1	1	0	1	1	0		50	1	100	0	16	2	1	1	0	0	6	7	7	7		18										66,66666667	40	66,66666667	26,66666667	41,66666667	13	2	10	2	1	0	16,5	9,5	34	43
m058	1	25	1	1	3	1	1	0		75				23	2	3	0	0	0	6	4	4	4												0	13,33333333	100	0	3,333333333	2	0	2	0	0	0		2	41	37
m059	1	23	1	1	0	1	1	0		51	0	38	0	7	2	3	1	0	0	6	5	4,5	4,5		20										26,66666667	40	46,66666667	46,66666667	41,66666667	3	0	3	0	0	0	0	3	37	42
m060	1	19	1	1	0	1	1	0		71	0	156	0	9	2	3	0	0	0	4	1	,5	,5		10										0	6,666666667	93,33333333	13,33333333	6,666666667	4	1	3	1	0	0	-,5	2,5	23	23
m061	1	20	1	1	0	1	1	0		41	0	98	0	94	2	2	1	0	0	5	13	8,5	8,5		26										40	40	73,33333333	40	36,66666667	18	4	14	4	0	0	13	12	32	35
m062	1	24	1	1	0	1	1	1	recurring joint pain	62	1	163	0	2	2	1	1	0	0	3	0	,5	,5		7										6,666666667	20	66,66666667	6,666666667	16,66666667	3	1	2	1	0	0	3	3	26	27
m063	1	21	1	1	4	1	0	0		59		116		16	2	3	0	0	0	3	3	4	4		32										33,33333333	20	86,66666667	33,33333333	25	2	1	1	1	0	0		1	25	50
m064	1	23	1	1	3	1	1	1	recurring joint pain	61				3	2	1	0	0	0	4	5	5	5												53,33333333	33,33333333	40	40	46,66666667	3	1	2	1	0	0		3	42	52
m065	1	22	1	1	0	1	1	0		48	0	42	0	10	2	1	1	0	0	7	12	12	12		29										66,66666667	40	33,33333333	53,33333333	56,66666667	12	3	9	3	0	0	1	9	47	52
m066	1	18	1	1	0	1	1	0		56	0	161	0	2	2	1	0	0	0	5	2	2	2		25										33,33333333	26,66666667	80	33,33333333	28,33333333	5	0	5	0	0	0	-,5	6,5	33	34
m067	1	29	1	1	0	1	1	0		55	0	143	0	15	2	2	0	0	0	5	1	2	2		16										6,666666667	20	60	13,33333333	20	1	0	1	0	0	0	2	1	40	34
m068	1	21	1	1	0	1	0	0		46	13	38	2	7	2	1	1	0	1	5	2	3,5	3,5		20										26,66666667	20	66,66666667	40	30	1	0	1	0	0	0	-1	3	39	35
m069	1	25	1	0	4	0	0	1	chronic asthma		1	328		3	2	1	1	0		3		14	14		35																					17
m070	1	22	1	1	0	1	1	0		52	1	284	0	9	2	1	1	0	0	11	2	3,5	3,5		19										20	20	80	20	20	3	0	3	0	0	0	8,5	3,5	31	43
m071	1	24	1	1	0	1	1	0		45	1	135	0	24	2	1	1	0	0	4	5	4,5	4,5		11										13,33333333	13,33333333	93,33333333	33,33333333	16,66666667	5	0	5	0	0	0	12	3	35	27
m072	1	23	1	1	0	1	1	0		60	0	154	0	7	2	1	1	0	0	4	12	8,5	8,5		18										26,66666667	26,66666667	80	33,33333333	26,66666667	21	5	15	5	1	0	8,5	13,5	32	32
m073	1	21	1	1	0	1	1	0		43	1	177	0	11	2	1	0	0	0	3	8	6,5	6,5		15										40	20	53,33333333	46,66666667	38,33333333	2	0	2	0	0	0	3	1	41	44
m074	1	24	1	1	0	1	1	0		50	1	43	0	0	2	3	0	0	0	1	8	7,5	7,5		20										46,66666667	53,33333333	46,66666667	80	58,33333333	49	15	32	15	2	0	-2,5	35,5	40	49
m075	1	23	1	1	0	1	1	0		45	1	155	0	14	2	1	1	0	0	5	3	2,5	2,5		20										33,33333333	46,66666667	53,33333333	46,66666667	43,33333333	2	0	2	0	0	0	-1	1	36	36
m076	1	28	1	1	0	1	1	0		77	1	43	0	16	2	2	1	0	0	11	5	3,5	3,5		10										26,66666667	33,33333333	73,33333333	33,33333333	30	2	0	2	0	0	0	3,5	2,5	34	44
m077	1	21	1	0	1	0	0	1	severe accident						1					0
f001	0	20	2	1	3	0	0	0		64				14	1	1	0	1		7			7
f002	0	21	2	1	0	1	1	1	migraine	78	1	120	0	12	1	1	0	1	0	4	17		9		36										80	80	13,33333333	80	81,66666667	44	12	18	12	9	5			64
f003	0	20	2	1	0	1	1	0		94	1	123	0	22	1	1	0	1	0	5	5		3		19										60	86,66666667	33,33333333	73,33333333	71,66666667	31	12	17	12	2	0			45
f004	0	20	2	1	3	0	0	0		88				15	1	1	0	1		5			0
f005	0	23	2	1	0	1	1	0		101	1	38	0	15	1	1	0	1	0	5	11		9,5		29										66,66666667	86,66666667	33,33333333	53,33333333	68,33333333	10	2	8	2	0	0			51
f006	0	22	2	1	0	1	1	0		87	0	24	3	17	1	1	0	1	0	6	12		7,5		21										33,33333333	66,66666667	40	53,33333333	53,33333333	28	6	19	6	3	0			35
f007	0	20	2	1	0	1	1	0		88	0	98	0	15	1	1	0	1	0	6	11		1,5		21										80	73,33333333	33,33333333	100	80	31	9	17	9	4	1			48
f008	0	20	2	1	0	1	1	0		78	0	73	0	15	1	1	0	1	0	8	9		4,5		20										53,33333333	53,33333333	33,33333333	53,33333333	56,66666667	20	6	14	6	0	0			46
f009	0	21	2	1	0	1	1	0		81	0	43	0	22	1	1	0	1	0	6	9		2,5		25										40	53,33333333	46,66666667	60	51,66666667	20	5	15	5	0	0			54
f010	0	22	2	1	0	1	1	1	migraine	93	0	121	0	15	1	1	0	1	0	7	13		4,5		17										73,33333333	80	33,33333333	80	75	20	5	13	5	2	0			37
f011	0	21	2	1	0	0	0	0		110	6	326	2	0	1	1	0	1	0	1	1		0		18										20	20	60	40	30	4	0	4	0	0	0			25
f012	0	22	2	1	0	1	1	0		90	1	49	0	7	1	1	1	0	0	3	12		7,5		14										26,66666667	6,666666667	80	20	18,33333333	9	3	6	3	0	0			31
f013	0	22	2	1	0	1	1	0		80	2	44	0	22	1	1	0	1	0	7	12		5,5		30										53,33333333	93,33333333	33,33333333	80	73,33333333	13	4	9	4	0	0			37
f014	0	21	2	1	3	0	0	0		66				15	1	1	0	1		5			4
f015	0	21	2	1	0	1	1	0		81	0	127	0	14	1	2	1	0	0	4	10		2		15										46,66666667	60	60	66,66666667	53,33333333	13	3	9	3	1	0			50
f016	0	20	2	1	3	0	0	0		92	4			15	1	1	0	1	1	5	17		3												46,66666667	66,66666667	26,66666667	53,33333333	60	41	12	23	12	5	1			39
f017	0	22	2	1	0	1	1	0		87	2	40	0	22	1	1	0	1	1	6	15		4		20										100	73,33333333	20	100	88,33333333	29	10	16	10	3	0			31
f018	0	24	2	1	0	1	1	0		73	1	71	0	22	1	1	0	1	0	4	2		,5		17										13,33333333	26,66666667	66,66666667	6,666666667	20	5	1	4	1	0	0			29
f019	0	23	2	1	0	1	1	0		95	1	118	0	8	1	3	1	0	0	5	7		2,5		15										13,33333333	80	46,66666667	40	46,66666667	15	2	12	2	1	0			29
f020	0	21	2	1	0	0	0	0		76	4	33	2	12	1	1	0	1	1	4	24		18,5		34										80	53,33333333	33,33333333	40	60	16	2	14	2	0	0			55
f021	0	22	2	1	0	1	1	0		65	2	104	0	27	1	3	1	0	0	5	4		6		23										20	46,66666667	53,33333333	33,33333333	36,66666667	9	4	5	4	0	0			43
f022	0	20	2	1	0	1	1	1	psychiatric diagnosis, migraine	82	1	104	0	15	1	1	0	1	0	6	20		12,5		30										73,33333333	66,66666667	26,66666667	86,66666667	75	24	7	15	7	2	0			38
f023	0	21	2	1	0	1	1	0		91	0	105	0	21	1	3	0	0	0	5	9		7		23										60	46,66666667	53,33333333	53,33333333	51,66666667	24	9	12	9	3	0			63
f024	0	21	2	1	0	1	1	0		78	0	30	0	15	1	1	0	1	0	7	20		10,5		28										66,66666667	93,33333333	33,33333333	100	81,66666667	30	9	13	9	5	3			56
f025	0	20	2	1	0	1	1	0		88	0	43	0	15	1	1	0	1	0	7	17		1		13										13,33333333	20	73,33333333	40	25	31	4	25	4	2	0			57
f026	0		2	0	2	0	0	0						0
f027	0	21	2	1	0	1	1	0		73	0	88	0	12	1	2	1	0	1	3	11		7		13										33,33333333	66,66666667	46,66666667	86,66666667	60	14	3	10	3	1	0			49
f028	0	25	2	1	0	0	0	0		125	4	1000	2	33	1	1	0	1	0	6	22		2		22										73,33333333	53,33333333	40	73,33333333	65	7	1	6	1	0	0			48
f029	0	19	2	1	0	1	1	0		81	0	41	0	17	1	1	0	1	0	5	21		2		32										46,66666667	60	20	66,66666667	63,33333333	20	6	12	6	2	0			66
f030	0	32	2	0	3	0	0	1	psychotherapy, diagnosis unknown					0	1	1	0	1					22
f031	0	24	2	1	0	1	1	0		92	0	125	0	11	1	1	0	0	0	9	21		14		29										66,66666667	86,66666667	20	86,66666667	80	31	10	17	10	3	1			57
f032	0	21	2	1	0	1	1	0		74	0	105	0	15	1	1	0	1	0	6	6		1,5		14										46,66666667	26,66666667	66,66666667	60	41,66666667	8	2	6	2	0	0			28
f033	0	20	2	1	0	1	1	0		82	1	9	3	15	1	1	0	1	0	6	29		7,5		35										93,33333333	86,66666667	20	93,33333333	88,33333333	51	17	21	17	11	2			67
f034	0	20	2	1	0	1	1	0		79	1	40	0	4	1	2	1	0	0	3	12		0		17										33,33333333	73,33333333	20	86,66666667	68,33333333	8	2	6	2	0	0			28
f035	0	22	2	1	0	0	0	1	psychiatric diagnosis	72	5	49	2	22	1	1	0	1	0	4	22		13,5		27										60	93,33333333	26,66666667	93,33333333	80	32	6	25	6	1	0			57
f036	0	23	2	1	0	1	1	0		114	0	1000	0	122	1	2	1	0	0	12	9		4		29										20	26,66666667	73,33333333	60	33,33333333	19	5	13	5	1	0			25
f037	0	19	2	1	0	1	1	0		76	1	1000	0	22	1	3	1	0	0	6	39		15,5		19										100	93,33333333	0	100	98,33333333	22	6	13	6	3	0			73
f038	0	33	2	1	0	0	0	0		64	5	24	2	17	1	1	0	1	1	3	23		9		24										66,66666667	73,33333333	13,33333333	66,66666667	73,33333333	24	7	17	7	0	0			60
f039	0	22	2	1	0	1	1	0		92	1	322	0	0	1	3	1	0	0	1	8		2		16										20	26,66666667	73,33333333	60	33,33333333	12	3	9	3	0	0			34
f040	0	23	2	1	0	1	1	0		79	0	105	0	6	1	1	0	0	1	2	16		19,5		37										60	33,33333333	66,66666667	20	36,66666667	26	8	15	8	2	1			37
f041	0	27	2	1	0	0	0	0		50	4	1000	2	56	1	1	0	0	0	5	13		3		22										6,666666667	40	66,66666667	46,66666667	31,66666667	17	5	10	5	2	0			43
f042	0	18	2	1	0	1	1	0		63	0	17	3	34	1	2	1	0	0	4	19		11,5		24										46,66666667	53,33333333	40	46,66666667	51,66666667	28	9	18	9	1	0			33
f043	0	23	2	1	0	1	0	0		78	1	15	3	3	1	1	0	0	0	4	4		1		15										40	53,33333333	33,33333333	33,33333333	48,33333333	0	0	0	0	0	0			32
f044	0	24	2	1	0	1	1	0		283	2	1000	0	36	1	1	0	1	0	6	4		1		23										53,33333333	60	13,33333333	86,66666667	71,66666667	23	7	11	7	5	0			69
f045	0	21	2	1	0	1	1	0		66	1	120	0	9	1	3	1	0	0	10	19		16		30										73,33333333	66,66666667	33,33333333	66,66666667	68,33333333	45	14	26	14	5	0			53
f046	0	22	2	1	0	1	1	0		92	1	321	0	0	1	3	1	0	0	1	18		5		30										53,33333333	93,33333333	33,33333333	86,66666667	75	34	11	18	11	4	1			36
f047	0	23	2	1	0	1	1	1	tinnitus	81	0	134	0	21	2	3	1	0	0	2	19		21		30										73,33333333	100	0	86,66666667	90	57	18	22	18	14	3			25
f048	0	19	2	1	0	1	1	0		75	1	72	0	17	1	1	0	1	0	5	22		15,5		35										53,33333333	73,33333333	33,33333333	60	63,33333333	27	9	17	9	1	0			56
f049	0	20	2	1	0	1	1	0		79	1	51	0	10	1	1	0	1	0	4	6		3		30										20	60	53,33333333	60	46,66666667	21	4	16	4	1	0			52
f050	0	22	2	1	0	1	1	0		78	2	121	0	9	1	1	0	0	0	4	20		7		26										73,33333333	80	26,66666667	100	81,66666667	39	15	17	15	7	0			54
f051	0	19	2	1	0	1	1	0		76	0	110	0	22	1	2	1	0	0	5	1		6,5		15										13,33333333	40	20	33,33333333	41,66666667	5	1	4	1	0	0			35
f052	0	24	2	1	0	1	1	0		75	0	86	0	11	2	1	0	0	0	7	6		2,5		6										13,33333333	20	93,33333333	26,66666667	16,66666667	11	4	7	4	0	0			36
f053	0	21	2	1	0	1	1	1	urticaria	76	0	1000	0	9	1	3	1	0	1	4	17		22,5		34										46,66666667	93,33333333	33,33333333	86,66666667	73,33333333	20	7	11	7	1	1			56
f054	0	20	2	1	0	1	1	0		74	0	45	0	48	1	3	1	0	0	4	20		9		19										66,66666667	80	33,33333333	93,33333333	76,66666667	62	18	28	18	11	5			68
f055	0	28	2	1	0	1	1	0		103	0	195	0	24	1	1	0	1	0	6	6		0		10										33,33333333	46,66666667	40	73,33333333	53,33333333	6	0	6	0	0	0			56
f056	0	19	2	1	0	1	1	0		81	3	136	0	31	2	3	0	0	0	8	10		4		28										60	80	6,666666667	80	78,33333333	16	5	9	5	2	0			52
f057	0	18	2	1	0	1	1	1	orofacial pain	72	1	110	0	22	1	2	1	0	0	5	11		14		30										46,66666667	86,66666667	20	73,33333333	71,66666667	9	3	6	3	0	0			39
f058	0	21	2	1	0	1	1	1	migraine	63	1	48	0	22	1	1	0	1	0	6	10		11,5		24										33,33333333	40	26,66666667	46,66666667	48,33333333	14	3	9	3	2	0			43
f059	0	24	2	1	0	1	1	0		65	1	23	3	17	1	1	0	1	0	5	5		7,5		25										33,33333333	40	26,66666667	53,33333333	50	3	0	3	0	0	0			61
f060	0	23	2	1	0	1	1	0		73	1	328	0	9	2	1	0	0	0	6	4		0		18										40	66,66666667	33,33333333	46,66666667	55	9	3	6	3	0	0			48
f061	0	21	2	1	0	1	1	0		73	1	75	0	10	1	3	1	0	0	4	9		3,5		24										46,66666667	60	26,66666667	73,33333333	63,33333333	25	5	18	5	2	0			49
f062	0	19	2	1	0	1	1	0		73	1	118	0	22	1	2	1	0	0	5	7		2		17										40	53,33333333	46,66666667	60	51,66666667	7	1	6	1	0	0			28
f063	0	20	2	1	0	1	1	0		80	3	163	0	2	2	1	0	0	0	3	24		19		28										86,66666667	93,33333333	20	66,66666667	81,66666667	18	5	12	5	1	0			29
f064	0	21	2	1	0	1	1	0		84	0	143	0	3	1	3	1	0	0	3	13		2		18										26,66666667	46,66666667	40	53,33333333	46,66666667	19	5	12	5	1	1			31
f065	0	29	2	1	3	1	1	0		68	0			16	1	1	0	1	0	5	9		10												26,66666667	66,66666667	40	60	53,33333333	19	4	14	4	1	0			29
f066	0	22	2	1	0	1	1	0		74	0	127	0	13	1	1	1	0	0	3	6		4,5		16										33,33333333	26,66666667	53,33333333	33,33333333	35	9	2	7	2	0	0			37
f067	0	21	2	1	0	1	1	0		68	0	145	0	8	2	1	0	0	0	3	7		1,5		14										0	40	93,33333333	26,66666667	18,33333333	16	4	11	4	1	0			34
f068	0	23	2	1	0	1	1	0		75	1	80	0	9	1	1	1	0	0	3	19		1		18										20	46,66666667	80	40	31,66666667	15	2	12	2	1	0			50
f069	0	21	2	1	0	1	1	0		74	0	178	0	11	2	1	0	0	0	7	13		8		21										40	86,66666667	40	93,33333333	70	11	2	9	2	0	0			40
f070	0	24	2	1	0	1	1	0		118	1	271	0	16	1	3	0	0	0	3	5		3,5		11										6,666666667	53,33333333	73,33333333	80	41,66666667	20	5	12	5	2	1			33
f071	0	22	2	1	0	1	1	0		74	0	159	0	3	2	1	0	0	0	3	6		4		15										13,33333333	40	60	6,666666667	25	16	3	12	3	1	0			27
f072	0	19	2	1	0	1	1	0		73	0	78	0	17	1	1	0	1	0	5	20		12,5		28										40	66,66666667	20	80	66,66666667	44	13	25	13	5	1			54
f073	0	23	2	1	1	1	1	0		0	0	42	1	62	2	3	0	0	1	9	13		9		30										53,33333333	46,66666667	66,66666667	53,33333333	46,66666667	24	5	16	5	2	1			39
m001	1	23	2	1	0	1	1	0		73	1	33	0	23	1	3	1	0	1	7	20		5		20										53,33333333	60	26,66666667	80	66,66666667	45	15	22	15	7	1			39
m002	1	23	2	1	0	1	1	0		94	1	49	0	9	1	2	0	0	0	4	12		0		23										33,33333333	53,33333333	40	66,66666667	53,33333333	32	8	20	8	4	0			29
m003	1	25	2	1	0	1	1	0		70	1	113	0	11	1	2	0	0	0	3	8		3		18										40	46,66666667	33,33333333	60	53,33333333	10	3	7	3	0	0			41
m004	1	21	2	1	0	1	1	0		91	0	15	3	10	1	2	0	0	0	3	2		,5		16										26,66666667	20	86,66666667	53,33333333	28,33333333	0	0	0	0	0	0			35
m005	1	21	2	1	0	1	1	0		90	1	102	0	10	1	3	0	0	0	3	9		8		24										33,33333333	40	60	46,66666667	40	6	0	6	0	0	0			29
m006	1	21	2	1	0	0	0	1	migraine	85	6	119	2	3	1	3	0	0	0	3	15		8,5		17										80	80	33,33333333	86,66666667	78,33333333	14	4	9	4	1	0			56
m007	1	21	2	1	0	1	1	0		94	1	9	3	22	1	1	0	1	0	5	3		1,5		15										13,33333333	20	93,33333333	46,66666667	21,66666667	2	0	2	0	0	0			26
m008	1	20	2	1	0	1	1	0		59	0	119	0	11	1	2	0	0	0	6	21		0		10										33,33333333	66,66666667	26,66666667	93,33333333	66,66666667	7	1	5	1	1	0			66
m009	1	23	2	1	0	1	1	0		124	1	13	3	21	1	2	1	0	0	12	4		,5		14										6,666666667	53,33333333	46,66666667	53,33333333	41,66666667	6	0	6	0	0	0			30
m010	1	21	2	1	0	1	1	0		90	0	101	0	35	1	2	0	0	0	5	7		4		21										26,66666667	20	80	20	21,66666667	14	2	12	2	0	0			46
m011	1	20	2	1	0	1	1	0		87	1	32	0	22	1	1	0	1	0	4	6		1,5		4										20	40	60	46,66666667	36,66666667	8	0	8	0	0	0			33
m012	1	27	2	1	0	1	1	0		79	0	0	0	55	1	1	1	0	0	4	19		9		20										53,33333333	66,66666667	26,66666667	60	63,33333333	13	1	12	1	0	0			51
m013	1	21	2	1	0	1	1	0		91	0	82	0	34	1	2	0	0	0	5	3		4,5		14										0	26,66666667	80	26,66666667	18,33333333	1	0	1	0	0	0			28
m014	1	21	2	0	3	0	0	0						0	1	3	0	0
m015	1	27	2	1	0	1	1	0		94	2	33	0	0	1	3	0	0	0	1	10		9,5		27										53,33333333	46,66666667	40	73,33333333	58,33333333	4	0	4	0	0	0			56
m016	1	24	2	1	0	1	1	0		79	2	116	0	6	1	2	0	0	1	3	5		2,5		22										53,33333333	73,33333333	40	66,66666667	63,33333333	5	2	3	2	0	0			39
m017	1	26	2	1	0	1	1	0		84	1	5	3	28	1	3	1	0	0	5	27		14,5		31										60	80	6,666666667	86,66666667	80	53	20	27	20	6	0			66
m018	1	24	2	1	0	1	1	0		121	0	1000	0	103	1	2	1	0	0	11	7		0		16										33,33333333	33,33333333	53,33333333	40	38,33333333	1	0	1	0	0	0			39
m019	1	25	2	1	0	1	1	1	chronic lower back pain, recurring	71	0	100	0	8	1	2	0	0	0	4	16		5		13										73,33333333	86,66666667	0	86,66666667	86,66666667	16	4	7	4	4	1			55
m020	1	21	2	1	0	1	1	0		100	0	142	0	4	1	3	0	0	0	4	10		2		25										13,33333333	73,33333333	40	73,33333333	55	9	3	6	3	0	0			31
m021	1	20	2	1	0	1	1	0		83	3	101	0	13	1	1	0	1	0	5	12		15,5		29										53,33333333	26,66666667	80	26,66666667	31,66666667	20	5	13	5	2	0			42
m022	1	21	2	1	0	1	1	0		75	2	39	0	23	1	1	0	1	0	6	9		9,5		14										66,66666667	46,66666667	40	53,33333333	56,66666667	6	0	6	0	0	0			29
m023	1	21	2	1	0	1	1	0		88	0	102	0	10	1	2	0	0	0	3	12		5		24										60	66,66666667	26,66666667	40	60	22	7	12	7	2	1			44
m024	1	23	2	1	3	0	0	0		70				43	1	1	1	0		6			2
m025	1	28	2	0	1	0	0	1	diabetes					0	1
m026	1	22	2	1	3	0	0	0		77				5	2	1	0	0		2			1
m027	1	23	2	1	0	1	1	0		81	0	138	0	20	1	1	1	0	0	3	10		7,5		17										46,66666667	46,66666667	40	73,33333333	56,66666667	12	1	11	1	0	0			50
m028	1	20	2	1	0	1	1	0		80	1	25	3	18	1	2	1	0	0	7	7		4		15										53,33333333	73,33333333	33,33333333	73,33333333	66,66666667	18	5	11	5	2	0			32
m029	1	22	2	1	0	1	1	0		74	1	27	3	12	2	1	1	0	0	5	11		1,5		26										46,66666667	53,33333333	20	53,33333333	58,33333333	7	1	6	1	0	0			35
m030	1	21	2	1	0	1	1	1	chronic back pain, chronic joint pain	84	2	484	0	8	1	3	0	0	0	4	29		18		37										86,66666667	66,66666667	20	86,66666667	80	68	17	38	17	8	5			74
m031	1	19	2	1	0	1	1	0		57	0	150	0	21	2	2	0	0	0	6	16		8,5		22										73,33333333	46,66666667	26,66666667	60	63,33333333	8	0	8	0	0	0			55
m032	1	28	2	1	0	1	1	0		92	1	107	0	0	1	1	0	0	0	1	9		8		23										20	13,33333333	53,33333333	40	30	10	0	10	0	0	0			39
m033	1	24	2	1	0	1	1	0		62	2	142	0	14	2	2	0	0	0	4	10		2,5		15										20	33,33333333	73,33333333	80	40	12	0	12	0	0	0			36
m034	1	26	2	1	0	1	1	0		91	0	57	0	16	1	3	0	0	1	2	12		8		23										26,66666667	46,66666667	46,66666667	53,33333333	45	16	4	12	4	0	0			37
m035	1	24	2	1	0	1	1	0		62	0	141	0	14	2	2	0	0	0	4	11		,5		17										60	80	26,66666667	86,66666667	75	16	3	13	3	0	0			38
m036	1	21	2	1	0	1	1	0		59	0	146	0	14	2	2	0	0	0	6	11		1		15										66,66666667	86,66666667	13,33333333	86,66666667	81,66666667	25	7	16	7	2	0			63
m037	1	25	2	1	0	1	1	0		49	1	130	0	14	2	2	0	0	0	3	19		20,5		31										46,66666667	86,66666667	20	53,33333333	66,66666667	11	2	9	2	0	0			55
m038	1	21	2	1	0	1	1	0		48	1	99	0	74	2	2	1	0	0	5	2		1		12										33,33333333	20	46,66666667	20	31,66666667	1	0	1	0	0	0			42
m039	1	21	2	1	0	1	1	0		68	1	165	0	1	2	1	0	0	0	3	29		10,5		27										53,33333333	66,66666667	6,666666667	73,33333333	71,66666667	52	16	34	16	2	0			49
m040	1	21	2	1	0	0	0	0		67	4	79	2	74	2	2	1	0	0	4	19		4,5		17										60	73,33333333	40	66,66666667	65	14	4	10	4	0	0			33
m041	1	24	2	1	0	1	1	0		68	0	314	0	23	2	1	1	0	0	4	8		1,5		19										13,33333333	53,33333333	46,66666667	53,33333333	43,33333333	2	0	2	0	0	0			43
m042	1	22	2	1	0	1	1	1	history of back pain	74	0	291	0	18	2	3	0	0	0	5	7		3,5		23										40	46,66666667	46,66666667	40	45	26	8	18	8	0	0			34
m043	1	25	2	1	0	1	1	0		61	0	145	0	14	2	2	0	0	0	4	14		0		12										26,66666667	40	40	53,33333333	45	6	0	6	0	0	0			52
m044	1	23	2	1	0	1	1	0		73	0	145	0	1	2	1	0	0	0	3	9		3,5		11										26,66666667	46,66666667	33,33333333	33,33333333	43,33333333	4	0	4	0	0	0			31
m045	1	28	2	1	0	1	1	0		48	2	150	0	29	2	1	1	0	0	5	3		2,5		6										0	20	73,33333333	33,33333333	20	8	2	5	2	1	0			30
m046	1	22	2	1	0	1	1	1	migraine	69	1	183	0	8	2	1	0	0	0	3	14		12,5		33										66,66666667	80	26,66666667	93,33333333	78,33333333	20	6	13	6	1	0			47
m047	1	21	2	0	3	0	0	0						23	22	3	0	0		0
m048	1	20	2	1	0	1	1	0		57	1	17	3	20	2	3	1	0	0	5	4		9		20										40	33,33333333	66,66666667	80	46,66666667	36	13	18	13	5	0			33
m049	1	24	2	0	5	0	0	0						0	2	3	0	0
m050	1	23	2	1	0	0	0	0		48	10	97	2	20	2	1	1	0	0	4	7		,5		12										13,33333333	40	60	33,33333333	31,66666667	17	5	10	5	2	0			44
m051	1	20	2	1	3	1	1	0		78	2			23	2	3	0	0	0	6	12		8												33,33333333	53,33333333	40	53,33333333	50	12	3	9	3	0	0			45
m052	1	23	2	1	0	1	1	0		59	0	32	0	74	2	1	1	0	0	6	16		17		29										66,66666667	80	6,666666667	93,33333333	83,33333333	7	1	6	1	0	0			66
m053	1	20	2	1	0	1	1	1	psychiatric diagnosis	70	0	144	0	23	2	3	0	0	1	7	19		6,5		26										53,33333333	73,33333333	20	60	66,66666667	37	13	22	13	2	0			53
m054	1	22	2	1	0	1	1	0		54	2	104	0	74	2	2	1	0	0	5	5		4,5		16										46,66666667	20	66,66666667	33,33333333	33,33333333	9	2	7	2	0	0			29
m055	1	24	2	1	0	1	1	0		53	0	75	0	80	2	3	1	0	0	5	3		,5		11										20	53,33333333	33,33333333	60	50	8	2	5	2	1	0			30
m056	1	20	2	1	0	1	1	0		67	0	166	0	11	2	1	0	0	1	4	20		6,5		24										33,33333333	93,33333333	53,33333333	66,66666667	60	62	20	25	20	13	4			27
m057	1	22	2	1	0	1	1	0		50	1	100	0	16	2	1	1	0	0	6	21		7		18										40	73,33333333	13,33333333	40	60	26	7	13	7	5	1			61
m058	1	25	2	1	3	0	0	0		75				23	2	3	0	0		6			4
m059	1	23	2	1	0	1	1	0		51	0	38	0	7	2	3	1	0	0	6	4		4,5		20										20	33,33333333	80	53,33333333	31,66666667	3	0	3	0	0	0			37
m060	1	19	2	1	0	1	1	0		71	0	156	0	9	2	3	0	0	0	4	3		,5		10										6,666666667	26,66666667	73,33333333	40	25	2	0	2	0	0	0			34
m061	1	20	2	1	0	1	1	0		41	0	98	0	94	2	2	1	0	0	5	24		8,5		26										46,66666667	80	20	93,33333333	75	25	7	15	7	3	0			43
m062	1	24	2	1	0	1	1	1	recurring joint pain	52	1	163	0	2	2	1	1	0	0	3	1		,5		7										13,33333333	20	73,33333333	6,666666667	16,66666667	6	1	5	1	0	0			30
m063	1	21	2	1	4	0	0	0		59		116		16	2	3	0	0		3			4		32
m064	1	23	2	1	3	0	0	1	recurring joint pain	51				3	2	1	0	0		4			5
m065	1	22	2	1	0	1	1	0		48	0	42	0	10	2	1	1	0	0	7	12		12		29										60	53,33333333	53,33333333	60	55	10	1	8	1	1	0			39
m066	1	18	2	1	0	1	1	0		56	0	161	0	2	2	1	0	0	0	5	3		2		25										26,66666667	46,66666667	60	40	38,33333333	6	1	5	1	0	0			36
m067	1	29	2	1	0	1	1	0		55	0	143	0	15	2	2	0	0	0	5	10		2		16										26,66666667	53,33333333	33,33333333	33,33333333	45	3	0	3	0	0	0			39
m068	1	21	2	1	0	0	0	0		48	13	38	2	7	2	1	1	0	0	5	0		3,5		20										40	26,66666667	60	33,33333333	35	2	1	1	1	0	0			43
m069	1	25	2	0	4	0	0	1	chronic asthma		1	328		3	2	1	1	0	0	3	22		14		35										80	100	40	100	85	49	15	20	15	13	1			29
m070	1	22	2	1	0	1	1	0		52	1	284	0	9	2	1	1	0	0	11	6		3,5		19										46,66666667	53,33333333	53,33333333	53,33333333	50	12	3	8	3	1	0			27
m071	1	24	2	1	0	1	1	0		45	1	135	0	24	2	1	1	0	0	4	7		4,5		11										26,66666667	53,33333333	53,33333333	80	51,66666667	15	3	12	3	0	0			53
m072	1	23	2	1	0	1	1	0		60	0	154	0	7	2	1	1	0	0	4	10		8,5		18										20	46,66666667	60	40	36,66666667	22	5	15	5	2	0			37
m073	1	21	2	1	0	1	1	0		43	1	177	0	11	2	1	0	0	0	3	6		6,5		15										46,66666667	20	40	46,66666667	43,33333333	4	1	3	1	0	0			44
m074	1	24	2	1	0	1	1	0		50	1	43	0	0	2	3	0	0	0	1	9		7,5		20										26,66666667	60	33,33333333	60	53,33333333	33	9	24	9	0	0			29
m075	1	23	2	1	0	1	1	0		45	1	155	0	14	2	1	1	0	0	5	4		2,5		20										26,66666667	33,33333333	73,33333333	33,33333333	30	0	0	0	0	0	0			33
m076	1	28	2	1	0	1	1	0		77	1	43	0	16	2	2	1	0	0	11	9		3,5		10										33,33333333	40	33,33333333	73,33333333	53,33333333	6	0	6	0	0	0			44
m077	1	21	2	0	1	0	0	1	severe accident						1					0
f001	0	20	3	1	3	0	0	0		64				14	1	1	0	1		7			7
f002	0	21	3	1	0	1	1	1	migraine	78	1	120	0	12	1	1	0	1	0	4	9		9	36	36	3	28	29	2,416666667	29	2,416666667	33	2,75	2,333333333	60	40	46,66666667	33,33333333	46,66666667	27	10	15	10	2	0			61
f003	0	20	3	1	0	1	1	0		94	1	123	0	22	1	1	0	1	0	5	5		3	19	19	1,583333333	34	30	2,5	34	2,833333333	31	2,583333333	2,833333333	13,33333333	46,66666667	86,66666667	40	28,33333333	22	5	16	5	1	0			42
f004	0	20	3	1	3	0	0	0		88				15	1	1	0	1		5			0
f005	0	23	3	1	0	1	1	0		101	1	38	0	15	1	1	0	1	1	5	8		9,5	29	29	2,416666667	28	23	1,916666667	35	2,916666667	30	2,5	2,333333333	60	60	46,66666667	6,666666667	45	12	2	9	2	1	0			49
f006	0	22	3	1	0	0	0	0		87	0	24	3	17	1	1	0	1	0	6	8		7,5	21	21	1,75	30	30	2,5	41	3,416666667	33	2,75	2,5	13,33333333	33,33333333	73,33333333	46,66666667	30	19	3	14	3	2	0			34
f007	0	20	3	1	0	1	1	0		88	0	98	0	15	1	1	0	1	0	6	2		1,5	21	21	1,75	27	29	2,416666667	35	2,916666667	35	2,916666667	2,25	13,33333333	40	46,66666667	33,33333333	35	10	1	9	1	0	0			33
f008	0	20	3	1	0	1	1	0		78	0	73	0	15	1	1	0	1	0	8	1		4,5	20	20	1,666666667	32	34	2,833333333	33	2,75	34	2,833333333	2,666666667	26,66666667	26,66666667	60	40	33,33333333	14	4	10	4	0	0			38
f009	0	21	3	1	0	1	1	0		81	0	43	0	22	1	1	0	1	1	6	1		2,5	25	25	2,083333333	37	33	2,75	37	3,083333333	31	2,583333333	3,083333333	0	33,33333333	66,66666667	13,33333333	20	9	1	6	1	1	1			33
f010	0	22	3	1	0	1	1	1	migraine	93	0	121	0	15	1	1	0	1	0	7	3		4,5	17	17	1,416666667	36	27	2,25	30	2,5	18	1,5	3	20	26,66666667	80	33,33333333	25	5	0	5	0	0	0			35
f011	0	21	3	1	0	1	1	0		110	6	326	2	0	1	1	0	1	0	1	0		0	18	18	1,5	32	20	1,666666667	36	3	39	3,25	2,666666667	13,33333333	13,33333333	73,33333333	13,33333333	16,66666667	2	0	2	0	0	0			30
f012	0	22	3	1	0	1	1	0		90	1	49	0	7	1	1	1	0	0	3	10		7,5	14	14	1,166666667	35	32	2,666666667	40	3,333333333	40	3,333333333	2,916666667	20	13,33333333	86,66666667	20	16,66666667	19	5	11	5	3	0			30
f013	0	22	3	1	0	1	1	0		80	2	44	0	22	1	1	0	1	0	7	6		5,5	30	30	2,5	33	34	2,833333333	33	2,75	37	3,083333333	2,75	33,33333333	73,33333333	40	66,66666667	58,33333333	5	1	4	1	0	0			50
f014	0	21	3	1	3	0	0	0		66				15	1	1	0	1		5			4
f015	0	21	3	1	0	1	1	0		81	0	127	0	14	1	2	1	0	0	4	0		2	15	15	1,25	35	30	2,5	35	2,916666667	31	2,583333333	2,916666667	13,33333333	13,33333333	93,33333333	40	18,33333333	4	0	4	0	0	0			35
f016	0	20	3	1	3	0	0	0		92	4			15	1	1	0	1		5			3
f017	0	22	3	1	0	1	1	0		87	2	40	0	22	1	1	0	1	1	6	0		4	20	20	1,666666667	37	34	2,833333333	41	3,416666667	38	3,166666667	3,083333333	46,66666667	20	60	46,66666667	38,33333333	6	2	4	2	0	0			35
f018	0	24	3	1	0	1	1	0		73	1	71	0	22	1	1	0	1	0	4	0		,5	17	17	1,416666667	34	35	2,916666667	40	3,333333333	23	1,916666667	2,833333333	0	13,33333333	80	0	8,333333333	4	0	4	0	0	0			29
f019	0	23	3	1	0	1	1	0		95	1	118	0	8	1	3	1	0	0	5	0		2,5	15	15	1,25	37	30	2,5	38	3,166666667	44	3,666666667	3,083333333	0	13,33333333	93,33333333	20	10	4	0	4	0	0	0			36
f020	0	21	3	1	0	1	1	0		76	4	33	2	12	1	1	0	1	0	4	25		18,5	34	34	2,833333333	21	30	2,5	34	2,833333333	20	1,666666667	1,75	80	33,33333333	26,66666667	26,66666667	53,33333333	16	2	14	2	0	0			39
f021	0	22	3	1	0	1	1	0		65	2	104	0	27	1	3	1	0	0	5	1		6	23	23	1,916666667	27	30	2,5	39	3,25	34	2,833333333	2,25	26,66666667	26,66666667	60	26,66666667	30	9	2	7	2	0	0			36
f022	0	20	3	1	0	1	1	1	psychiatric diagnosis, migraine	82	1	104	0	15	1	1	0	1	1	6	15		12,5	30	30	2,5	30	28	2,333333333	38	3,166666667	32	2,666666667	2,5	33,33333333	46,66666667	46,66666667	46,66666667	45	24	5	18	5	1	0			51
f023	0	21	3	1	0	1	1	0		91	0	105	0	21	1	3	0	0	0	5	3		7	23	23	1,916666667	19	23	1,916666667	26	2,166666667	31	2,583333333	1,583333333	26,66666667	40	60	6,666666667	28,33333333	22	6	13	6	3	0			33
f024	0	21	3	1	0	1	1	0		78	0	30	0	15	1	1	0	1	0	7	12		10,5	28	28	2,333333333	28	32	2,666666667	40	3,333333333	33	2,75	2,333333333	46,66666667	66,66666667	26,66666667	33,33333333	55	10	2	7	2	1	0			60
f025	0	20	3	1	0	1	1	0		88	0	43	0	15	1	1	0	1	0	7	1		1	13	13	1,083333333	37	26	2,166666667	35	2,916666667	36	3	3,083333333	0	13,33333333	100	26,66666667	10	7	0	7	0	0	0			29
f026	0		3	0	2	0	0	0						0
f027	0	21	3	1	0	1	1	0		73	0	88	0	12	1	2	1	0	0	3	8		7	13	13	1,083333333	35	28	2,333333333	34	2,833333333	27	2,25	2,916666667	20	40	33,33333333	0	31,66666667	13	3	10	3	0	0			45
f028	0	25	3	1	0	1	1	0		125	4	1000	2	33	1	1	0	1	0	6	2		2	22	22	1,833333333	31	38	3,166666667	37	3,083333333	36	3	2,583333333	20	0	86,66666667	6,666666667	10	6	0	6	0	0	0			29
f029	0	19	3	1	0	1	1	0		81	0	41	0	17	1	1	0	1	0	5	1		2	32	32	2,666666667	20	28	2,333333333	35	2,916666667	33	2,75	1,666666667	6,666666667	13,33333333	66,66666667	20	18,33333333	7	1	5	1	1	0			35
f030	0	32	3	0	3	0	0	1	psychotherapy, diagnosis unknown					0	1	1	0	1					22
f031	0	24	3	1	0	1	1	0		92	0	125	0	11	1	1	0	0	0	9	19		14	29	29	2,416666667	28	37	3,083333333	28	2,333333333	23	1,916666667	2,333333333	46,66666667	73,33333333	46,66666667	93,33333333	66,66666667	21	5	15	5	1	0			50
f032	0	21	3	1	0	1	1	0		74	0	105	0	15	1	1	0	1	0	6	0		1,5	14	14	1,166666667	30	27	2,25	38	3,166666667	37	3,083333333	2,5	13,33333333	0	86,66666667	13,33333333	10	6	1	5	1	0	0			29
f033	0	20	3	1	0	0	0	0		82	1	9	3	15	1	1	0	1	1	6	7		7,5	35	35	2,916666667	22	28	2,333333333	31	2,583333333	27	2,25	1,833333333	26,66666667	33,33333333	46,66666667	46,66666667	40	14	3	11	3	0	0			35
f034	0	20	3	1	0	1	1	0		79	1	40	0	4	1	2	1	0	0	3	0		0	17	17	1,416666667	37	35	2,916666667	46	3,833333333	41	3,416666667	3,083333333	0	0	93,33333333	0	1,666666667	2	0	2	0	0	0			22
f035	0	22	3	1	0	1	1	1	psychiatric diagnosis	72	5	49	2	22	1	1	0	1	1	4	9		13,5	27	27	2,25	30	42	3,5	35	2,916666667	23	1,916666667	2,5	13,33333333	33,33333333	60	53,33333333	35	19	4	15	4	0	0			39
f036	0	23	3	1	0	1	1	0		114	0	1000	0	122	1	2	1	0	0	12	7		4	29	29	2,416666667	32	24	2	34	2,833333333	40	3,333333333	2,666666667	13,33333333	0	93,33333333	20	10	0	0	0	0	0	0			29
f037	0	19	3	1	0	1	1	0		76	1	1000	0	22	1	3	1	0	0	6	7		15,5	19	19	1,583333333	32	24	2	21	1,75	39	3,25	2,666666667	13,33333333	20	80	20	18,33333333	2	0	2	0	0	0			35
f038	0	33	3	1	0	0	0	0		64	5	24	2	17	1	1	0	1	0	3	5		9	24	24	2	20	27	2,25	29	2,416666667	23	1,916666667	1,666666667	20	40	40	53,33333333	43,33333333	9	2	7	2	0	0			31
f039	0	22	3	1	0	1	1	0		92	1	322	0	0	1	3	1	0	1	1	3		2	16	16	1,333333333	35	33	2,75	35	2,916666667	28	2,333333333	2,916666667	13,33333333	33,33333333	66,66666667	60	35	3	1	1	1	1	0			37
f040	0	23	3	1	0	1	1	0		79	0	105	0	6	1	1	0	0	1	2	14		19,5	37	37	3,083333333	29	45	3,75	30	2,5	32	2,666666667	2,416666667	53,33333333	40	60	33,33333333	41,66666667	21	5	14	5	2	0			30
f041	0	27	3	1	0	1	1	0		50	4	1000	2	56	1	1	0	0	0	5	1		3	22	22	1,833333333	31	33	2,75	27	2,25	28	2,333333333	2,583333333	13,33333333	13,33333333	60	26,66666667	23,33333333	6	1	5	1	0	0			33
f042	0	18	3	1	0	0	0	0		63	0	17	3	34	1	2	1	0	0	4	12		11,5	24	24	2	31	21	1,75	31	2,583333333	33	2,75	2,583333333	33,33333333	53,33333333	46,66666667	53,33333333	48,33333333	18	4	13	4	1	0			35
f043	0	23	3	1	0	0	0	0		78	1	15	3	3	1	1	0	0	0	4	2		1	15	15	1,25	31	38	3,166666667	34	2,833333333	31	2,583333333	2,583333333	13,33333333	0	80	20	13,33333333	6	0	6	0	0	0			29
f044	0	24	3	1	0	1	0	0		283	2	1000	0	36	1	1	0	1	0	6	2		1	23	23	1,916666667	21	26	2,166666667	38	3,166666667	33	2,75	1,75	80	40	46,66666667	53,33333333	56,66666667	8	1	7	1	0	0			58
f045	0	21	3	1	0	1	1	0		66	1	120	0	9	1	3	1	0	0	10	8		16	30	30	2,5	27	32	2,666666667	23	1,916666667	20	1,666666667	2,25	73,33333333	40	33,33333333	53,33333333	58,33333333	20	5	15	5	0	0			49
f046	0	22	3	1	0	1	1	0		92	1	3321	0	0	1	3	1	0	0	1	4		5	30	30	2,5	30	33	2,75	34	2,833333333	43	3,583333333	2,5	26,66666667	26,66666667	66,66666667	26,66666667	28,33333333	9	2	7	2	0	0			31
f047	0	23	3	1	0	1	1	1	tinnitus	81	0	134	0	21	2	3	1	0	0	2	12		21	30	30	2,5	19	16	1,333333333	23	1,916666667	32	2,666666667	1,583333333	33,33333333	13,33333333	66,66666667	26,66666667	26,66666667	9	0	9	0	0	0			30
f048	0	19	3	1	0	1	1	0		75	1	72	0	17	1	1	0	1	0	5	6		15,5	35	35	2,916666667	21	40	3,333333333	26	2,166666667	29	2,416666667	1,75	20	20	66,66666667	6,666666667	20	18	4	14	4	0	0			34
f049	0	20	3	1	0	1	1	0		79	1	51	0	10	1	1	0	1	1	4	5		3	30	30	2,5	34	37	3,083333333	33	2,75	31	2,583333333	2,833333333	13,33333333	33,33333333	93,33333333	13,33333333	16,66666667	8	1	7	1	0	0			28
f050	0	22	3	1	0	1	1	0		78	2	121	0	9	1	1	0	0	1	4	8		7	26	26	2,166666667	26	44	3,666666667	32	2,666666667	32	2,666666667	2,166666667	40	53,33333333	60	46,66666667	45	21	5	14	5	2	0			46
f051	0	19	3	1	0	1	1	0		76	0	110	0	22	1	2	1	0	0	5	3		6,5	15	15	1,25	29	18	1,5	37	3,083333333	30	2,5	2,416666667	6,666666667	40	60	0	21,66666667	2	0	2	0	0	0			37
f052	0	24	3	1	0	1	1	0		75	0	86	0	11	2	1	0	0	0	7	0		2,5	6	6	,5	38	41	3,416666667	35	2,916666667	34	2,833333333	3,166666667	20	26,66666667	80	26,66666667	23,33333333	10	3	7	3	0	0			29
f053	0	21	3	1	0	1	1	1	urticaria	76	0	1000	0	9	1	3	1	0	1	4	25		22,5	34	34	2,833333333	35	30	2,5	35	2,916666667	38	3,166666667	2,916666667	93,33333333	73,33333333	20	100	86,66666667	24	6	15	6	3	0			55
f054	0	20	3	1	0	1	1	0		74	0	45	0	48	1	3	1	0	1	4	4		9	19	19	1,583333333	37	37	3,083333333	40	3,333333333	41	3,416666667	3,083333333	33,33333333	53,33333333	33,33333333	86,66666667	60	18	5	13	5	0	0			57
f055	0	28	3	1	0	1	1	0		103	0	195	0	24	1	1	0	1	0	6	0		0	10	10	,833333333	29	26	2,166666667	38	3,166666667	36	3	2,416666667	13,33333333	13,33333333	60	6,666666667	18,33333333	6	2	4	2	0	0			26
f056	0	19	3	1	0	1	1	0		81	3	136	0	31	2	3	0	0	0	8	3		4	28	28	2,333333333	32	27	2,25	33	2,75	33	2,75	2,666666667	20	20	40	0	25	6	2	3	2	1	0			41
f057	0	18	3	1	0	1	1	1	orofacial pain	72	1	110	0	22	1	2	1	0	1	5	10		14	30	30	2,5	27	23	1,916666667	34	2,833333333	26	2,166666667	2,25	46,66666667	53,33333333	40	46,66666667	51,66666667	11	4	7	4	0	0			38
f058	0	21	3	1	0	1	1	1	migraine	63	1	48	0	22	1	1	0	1	1	6	12		11,5	24	24	2	35	41	3,416666667	32	2,666666667	20	1,666666667	2,916666667	40	66,66666667	60	40	46,66666667	12	3	9	3	0	0			57
f059	0	24	3	1	0	0	0	0		65	1	23	3	17	1	1	0	1	1	5	12		7,5	25	25	2,083333333	21	33	2,75	29	2,416666667	27	2,25	1,75	53,33333333	60	20	66,66666667	65	8	0	8	0	0	0			28
f060	0	23	3	1	0	1	1	0		73	1	328	0	9	2	1	0	0	0	6	0		0	18	18	1,5	26	31	2,583333333	35	2,916666667	34	2,833333333	2,166666667	0	13,33333333	66,66666667	0	11,66666667	4	1	3	1	0	0			31
f061	0	21	3	1	0	1	1	0		73	1	75	0	10	1	3	1	0	0	4	1		3,5	24	24	2	33	29	2,416666667	43	3,583333333	30	2,5	2,75	40	46,66666667	46,66666667	53,33333333	48,33333333	2	0	2	0	0	0			45
f062	0	19	3	1	0	1	1	0		73	1	118	0	22	1	2	1	0	0	5	1		2	17	17	1,416666667	30	24	2	28	2,333333333	37	3,083333333	2,5	0	0	100	0	0	4	0	4	0	0	0			25
f063	0	20	3	1	0	1	1	0		80	3	163	0	2	2	1	0	0	0	3	17		19	28	28	2,333333333	25	31	2,583333333	32	2,666666667	32	2,666666667	2,083333333	73,33333333	60	40	53,33333333	61,66666667	13	1	12	1	0	0			42
f064	0	21	3	1	0	1	1	0		84	0	143	0	3	1	3	1	0	0	3	0		2	18	18	1,5	30	18	1,5	39	3,25	36	3	2,5	6,666666667	13,33333333	66,66666667	0	13,33333333	9	3	6	3	0	0			26
f065	0	29	3	1	3	0	0	0		68	0			16	1	1	0	1		5			10
f066	0	22	3	1	0	1	1	0		74	0	127	0	13	1	1	1	0	0	3	7		4,5	16	16	1,333333333	34	26	2,166666667	36	3	31	2,583333333	2,833333333	26,66666667	33,33333333	60	13,33333333	28,33333333	16	3	11	3	2	0			57
f067	0	21	3	1	0	1	1	0		68	0	145	0	8	2	1	0	0	0	3	1		1,5	14	14	1,166666667	36	32	2,666666667	40	3,333333333	24	2	3	13,33333333	13,33333333	93,33333333	20	13,33333333	20	3	16	3	1	0			30
f068	0	23	3	1	0	1	1	0		75	1	80	0	9	1	1	1	0	0	3	2		1	18	18	1,5	31	35	2,916666667	34	2,833333333	38	3,166666667	2,583333333	0	6,666666667	80	6,666666667	8,333333333	3	0	3	0	0	0			32
f069	0	21	3	1	0	1	1	0		74	0	178	0	11	2	1	0	0	0	7	4		8	21	21	1,75	32	35	2,916666667	31	2,583333333	21	1,75	2,666666667	13,33333333	26,66666667	73,33333333	0	16,66666667	7	1	6	1	0	0			47
f070	0	24	3	1	0	1	1	0		118	1	271	0	16	1	3	0	0	0	3	4		3,5	11	11	,916666667	39	33	2,75	35	2,916666667	25	2,083333333	3,25	0	20	93,33333333	53,33333333	20	12	3	6	3	2	1			25
f071	0	22	3	1	0	1	1	0		74	0	159	0	3	2	1	0	0	0	3	2		4	15	15	1,25	31	27	2,25	35	2,916666667	31	2,583333333	2,583333333	6,666666667	20	80	13,33333333	15	6	1	5	1	0	0			27
f072	0	19	3	1	0	1	1	0		73	0	78	0	17	1	1	0	1	0	5	10		12,5	28	28	2,333333333	29	32	2,666666667	30	2,5	26	2,166666667	2,416666667	26,66666667	40	40	66,66666667	48,33333333	22	6	16	6	0	0			43
f073	0	23	3	1	1	1	1	0		0	0	42	1	62	2	3	0	0	0	9	10		9	30	30	2,5	30	35	2,916666667	31	2,583333333	25	2,083333333	2,5	6,666666667	6,666666667	93,33333333	33,33333333	13,33333333	17	4	12	4	1	0			33
m001	1	23	3	1	0	1	1	0		73	1	33	0	23	1	3	1	0	0	7	0		5	20	20	1,666666667	28	33	2,75	35	2,916666667	22	1,833333333	2,333333333	26,66666667	33,33333333	46,66666667	26,66666667	35	11	4	7	4	0	0			31
m002	1	23	3	1	0	1	1	0		94	1	49	0	9	1	2	0	0	0	4	0		0	23	23	1,916666667	26	24	2	24	2	27	2,25	2,166666667	26,66666667	46,66666667	46,66666667	40	41,66666667	27	7	19	7	1	0			39
m003	1	25	3	1	0	1	1	0		70	1	113	0	11	1	2	0	0	0	3	2		3	18	18	1,5	27	25	2,083333333	37	3,083333333	34	2,833333333	2,25	20	0	80	26,66666667	16,66666667	2	0	2	0	0	0			32
m004	1	21	3	1	0	0	0	0		91	0	15	3	10	1	2	0	0	0	3	1		,5	16	16	1,333333333	37	32	2,666666667	38	3,166666667	42	3,5	3,083333333	33,33333333	6,666666667	80	26,66666667	21,66666667	0	0	0	0	0	0			28
m005	1	21	3	1	0	1	1	0		90	1	102	0	10	1	3	0	0	0	3	15		8	24	24	2	32	31	2,583333333	32	2,666666667	31	2,583333333	2,666666667	93,33333333	80	20	93,33333333	86,66666667	5	0	5	0	0	0			68
m006	1	21	3	1	0	1	1	1	migraine	85	6	119	2	3	1	3	0	0	1	3	8		8,5	17	17	1,416666667	25	30	2,5	35	2,916666667	19	1,583333333	2,083333333	20	33,33333333	66,66666667	40	31,66666667	7	2	5	2	0	0			47
m007	1	21	3	1	0	0	0	0		94	1	9	3	22	1	1	0	1	1	5	2		1,5	15	15	1,25	40	32	2,666666667	37	3,083333333	39	3,25	3,333333333	6,666666667	26,66666667	73,33333333	53,33333333	28,33333333	3	0	3	0	0	0			27
m008	1	20	3	1	0	1	1	0		59	0	119	0	11	1	2	0	0	0	6	0		0	10	10	,833333333	41	31	2,583333333	36	3	33	2,75	3,416666667	0	6,666666667	93,33333333	0	3,333333333	0	0	0	0	0	0			22
m009	1	23	3	1	0	0	0	0		124	1	13	3	21	1	2	1	0	0	12	1		,5	14	14	1,166666667	30	24	2	41	3,416666667	40	3,333333333	2,5	0	13,33333333	73,33333333	13,33333333	13,33333333	1	0	1	0	0	0			22
m010	1	21	3	1	0	1	1	0		90	0	101	0	35	1	2	0	0	1	5	5		4	21	21	1,75	25	38	3,166666667	31	2,583333333	35	2,916666667	2,083333333	20	60	60	6,666666667	31,66666667	13	1	12	1	0	0			42
m011	1	20	3	1	0	1	1	0		87	1	32	0	22	1	1	0	1	0	4	0		1,5	4	4	,333333333	40	29	2,416666667	41	3,416666667	37	3,083333333	3,333333333	0	13,33333333	93,33333333	33,33333333	13,33333333	3	0	3	0	0	0			26
m012	1	27	3	1	0	0	0	0		79	0	0	0	55	1	1	1	0	0	4	14		9	20	20	1,666666667	22	26	2,166666667	21	1,75	29	2,416666667	1,833333333	33,33333333	46,66666667	40	53,33333333	48,33333333	3	0	3	0	0	0			45
m013	1	21	3	1	0	1	1	0		91	0	82	0	34	1	2	0	0	0	5	4		4,5	14	14	1,166666667	33	23	1,916666667	26	2,166666667	34	2,833333333	2,75	0	26,66666667	80	33,33333333	20	11	1	10	1	0	0			34
m014	1	21	3	0	3	0	0	0						0	1	3	0	0
m015	1	27	3	1	0	1	1	0		94	2	33	0	0	1	3	0	0	0	1	4		9,5	27	27	2,25	31	30	2,5	35	2,916666667	34	2,833333333	2,583333333	26,66666667	26,66666667	66,66666667	20	26,66666667	4	0	4	0	0	0			37
m016	1	24	3	1	0	1	1	0		79	2	116	0	6	1	2	0	0	0	3	1		2,5	22	22	1,833333333	37	28	2,333333333	28	2,333333333	23	1,916666667	3,083333333	26,66666667	26,66666667	66,66666667	26,66666667	28,33333333	2	0	2	0	0	0			45
m017	1	26	3	1	0	0	0	0		84	1	5	3	28	1	3	1	0	1	5	27		14,5	31	31	2,583333333	21	30	2,5	25	2,083333333	34	2,833333333	1,75	66,66666667	80	0	93,33333333	85	71	27	38	27	6	0			61
m018	1	24	3	1	0	1	1	0		121	0	1000	0	103	1	2	1	0	0	11	0		0	16	16	1,333333333	39	19	1,583333333	38	3,166666667	37	3,083333333	3,25	26,66666667	13,33333333	80	20	20	0	0	0	0	0	0			33
m019	1	25	3	1	0	1	1	1	chronic lower back pain, recurring	71	0	100	0	8	1	2	0	0	0	4	1		5	13	13	1,083333333	26	25	2,083333333	36	3	36	3	2,166666667	6,666666667	13,33333333	53,33333333	13,33333333	20	1	0	1	0	0	0			32
m020	1	21	3	1	0	1	1	0		100	0	142	0	4	1	3	0	0	0	4	4		2	25	25	2,083333333	34	31	2,583333333	28	2,333333333	38	3,166666667	2,833333333	26,66666667	66,66666667	46,66666667	73,33333333	55	5	0	5	0	0	0			44
m021	1	20	3	1	0	1	1	0		83	3	101	0	13	1	1	0	1	0	5	11		15,5	29	29	2,416666667	29	15	1,25	32	2,666666667	37	3,083333333	2,416666667	40	20	66,66666667	33,33333333	31,66666667	11	2	9	2	0	0			52
m022	1	21	3	1	0	1	1	0		75	2	39	0	23	1	1	0	1	0	6	6		9,5	14	14	1,166666667	30	33	2,75	35	2,916666667	29	2,416666667	2,5	33,33333333	6,666666667	93,33333333	6,666666667	13,33333333	7	1	6	1	0	0			34
m023	1	21	3	1	0	1	1	0		88	0	102	0	10	1	2	0	0	0	3	4		5	24	24	2	26	16	1,333333333	29	2,416666667	30	2,5	2,166666667	20	40	40	13,33333333	33,33333333	10	0	10	0	0	0			50
m024	1	23	3	1	3	0	0	0		70				43	1	1	1	0		6			2
m025	1	28	3	0	1	0	0	1	diabetes					0	1
m026	1	22	3	1	3	0	0	0		77				5	2	1	0	0		2			1
m027	1	23	3	1	0	1	1	0		81	0	138	0	20	1	1	1	0	0	3	11		7,5	17	17	1,416666667	40	45	3,75	37	3,083333333	35	2,916666667	3,333333333	53,33333333	60	46,66666667	73,33333333	60	28	9	19	9	0	0			53
m028	1	20	3	1	0	0	0	0		80	1	25	3	18	1	2	1	0	0	7	3		4	15	15	1,25	32	23	1,916666667	32	2,666666667	36	3	2,666666667	13,33333333	13,33333333	80	20	16,66666667	4	0	4	0	0	0			27
m029	1	22	3	1	0	0	0	0		74	1	27	3	12	2	1	1	0	0	5	1		1,5	26	26	2,166666667	34	40	3,333333333	39	3,25	29	2,416666667	2,833333333	26,66666667	26,66666667	73,33333333	26,66666667	26,66666667	3	0	3	0	0	0			39
m030	1	21	3	1	0	1	1	1	chronic back pain, chronic joint pain	84	2	484	0	8	1	3	0	0	0	4	23		18	37	37	3,083333333	23	28	2,333333333	27	2,25	35	2,916666667	1,916666667	80	80	26,66666667	80	78,33333333	45	11	30	11	4	0			68
m031	1	19	3	1	0	1	1	0		57	0	150	0	21	2	2	0	0	0	6	8		8,5	22	22	1,833333333	32	19	1,583333333	31	2,583333333	35	2,916666667	2,666666667	33,33333333	20	66,66666667	33,33333333	30	10	1	9	1	0	0			30
m032	1	28	3	1	0	1	1	0		92	1	107	0	0	1	1	0	0	0	1	9		8	23	23	1,916666667	12	30	2,5	25	2,083333333	27	2,25	1	26,66666667	20	53,33333333	33,33333333	31,66666667	10	0	10	0	0	0			30
m033	1	24	3	1	0	1	1	0		62	2	142	0	14	2	2	0	0	0	4	0		2,5	15	15	1,25	35	18	1,5	31	2,583333333	39	3,25	2,916666667	13,33333333	13,33333333	93,33333333	66,66666667	25	3	0	3	0	0	0			24
m034	1	26	3	1	0	1	1	0		91	0	57	0	16	1	3	0	0	1	2	8		8	23	23	1,916666667	29	35	2,916666667	37	3,083333333	24	2	2,416666667	33,33333333	46,66666667	33,33333333	26,66666667	43,33333333	17	4	11	4	2	0			43
m035	1	24	3	1	0	1	1	0		62	0	141	0	14	2	2	0	0	0	4	0		,5	17	17	1,416666667	27	29	2,416666667	32	2,666666667	46	3,833333333	2,25	0	0	100	13,33333333	3,333333333	5	0	5	0	0	0			25
m036	1	21	3	1	0	1	1	0		59	0	146	0	14	2	2	0	0	0	6	1		1	15	15	1,25	36	30	2,5	27	2,25	46	3,833333333	3	6,666666667	6,666666667	100	6,666666667	5	2	0	2	0	0	0			28
m037	1	25	3	1	0	1	1	0		49	1	130	0	14	2	2	0	0	0	3	18		20,5	31	31	2,583333333	21	42	3,5	28	2,333333333	32	2,666666667	1,75	40	60	20	40	55	2	0	2	0	0	0			46
m038	1	21	3	1	0	1	1	0		48	1	99	0	74	2	2	1	0	0	5	2		1	12	12	1	32	24	2	39	3,25	25	2,083333333	2,666666667	13,33333333	26,66666667	73,33333333	26,66666667	23,33333333	0	0	0	0	0	0			40
m039	1	21	3	1	0	1	1	0		68	1	165	0	1	2	1	0	0	1	3	4		10,5	27	27	2,25	27	32	2,666666667	27	2,25	23	1,916666667	2,25	33,33333333	26,66666667	53,33333333	26,66666667	33,33333333	51	14	31	14	6	0			39
m040	1	21	3	1	0	1	1	0		67	4	79	2	74	2	2	1	0	0	4	5		4,5	17	17	1,416666667	32	20	1,666666667	28	2,333333333	33	2,75	2,666666667	13,33333333	20	60	53,33333333	31,66666667	18	6	10	6	2	0			27
m041	1	24	3	1	0	1	1	0		68	0	314	0	23	2	1	1	0	0	4	1		1,5	19	19	1,583333333	34	35	2,916666667	31	2,583333333	33	2,75	2,833333333	0	26,66666667	73,33333333	6,666666667	15	2	0	2	0	0	0			35
m042	1	22	3	1	0	1	1	1	history of back pain	74	0	291	0	18	2	3	0	0	0	5	2		3,5	23	23	1,916666667	37	25	2,083333333	31	2,583333333	34	2,833333333	3,083333333	20	60	60	73,33333333	48,33333333	24	7	15	7	2	0			40
m043	1	25	3	1	0	1	1	0		61	0	145	0	14	2	2	0	0	0	4	0		0	12	12	1	33	22	1,833333333	35	2,916666667	36	3	2,75	6,666666667	0	93,33333333	0	3,333333333	0	0	0	0	0	0			26
m044	1	23	3	1	0	1	1	0		73	0	145	0	1	2	1	0	0	0	3	6		3,5	11	11	,916666667	17	32	2,666666667	39	3,25	27	2,25	1,416666667	20	6,666666667	53,33333333	0	18,33333333	1	0	1	0	0	0			34
m045	1	28	3	1	0	1	1	0		48	2	150	0	29	2	1	1	0	0	5	5		2,5	6	6	,5	33	30	2,5	42	3,5	29	2,416666667	2,75	0	0	73,33333333	20	11,66666667	2	0	2	0	0	0			29
m046	1	22	3	1	0	1	1	1	migraine	69	1	183	0	8	2	1	0	0	1	3	11		12,5	33	33	2,75	21	28	2,333333333	29	2,416666667	34	2,833333333	1,75	53,33333333	80	6,666666667	33,33333333	65	27	8	14	8	4	1			54
m047	1	21	3	0	3	0	0	0						23	2	3	0	0		0
m048	1	20	3	1	0	0	0	0		57	1	17	3	20	2	3	1	0	0	5	6		9	20	20	1,666666667	33	30	2,5	32	2,666666667	34	2,833333333	2,75	33,33333333	33,33333333	60	46,66666667	38,33333333	8	0	8	0	0	0			44
m049	1	24	3	0	5	0	0	0						0	2	3	0	0
m050	1	23	3	1	0	1	1	0		48	10	97	2	20	2	1	1	0	0	4	1		,5	12	12	1	28	27	2,25	34	2,833333333	28	2,333333333	2,333333333	13,33333333	20	73,33333333	26,66666667	21,66666667	12	4	7	4	1	0			28
m051	1	20	3	1	3	0	0	0		78	2			23	2	3	0	0		6			8
m052	1	23	3	1	0	1	1	0		59	0	32	0	74	2	1	1	0	0	6	12		17	29	29	2,416666667	17	34	2,833333333	21	1,75	28	2,333333333	1,416666667	46,66666667	60	20	66,66666667	63,33333333	3	0	3	0	0	0			52
m053	1	20	3	1	0	1	1	1	psychiatric diagnosis	70	0	144	0	23	2	3	0	0	1	7	4		6,5	26	26	2,166666667	30	33	2,75	31	2,583333333	31	2,583333333	2,5	20	33,33333333	60	26,66666667	30	16	2	14	2	0	0			36
m054	1	22	3	1	0	1	1	0		54	2	104	0	74	2	2	1	0	0	5	6		4,5	16	16	1,333333333	31	30	2,5	28	2,333333333	19	1,583333333	2,583333333	53,33333333	20	93,33333333	26,66666667	26,66666667	11	2	9	2	0	0			29
m055	1	24	3	1	0	1	1	0		53	0	75	0	80	2	3	1	0	0	5	0		,5	11	11	,916666667	35	32	2,666666667	31	2,583333333	48	4	2,916666667	0	0	100	20	5	0	0	0	0	0	0			23
m056	1	20	3	1	0	1	1	0		67	0	166	0	11	2	1	0	0	1	4	5		6,5	24	24	2	29	21	1,75	32	2,666666667	28	2,333333333	2,416666667	0	13,33333333	66,66666667	20	16,66666667	11	4	7	4	0	0			29
m057	1	22	3	1	0	1	1	0		50	1	100	0	16	2	1	1	0	0	6	7		7	18	18	1,5	23	32	2,666666667	44	3,666666667	38	3,166666667	1,916666667	6,666666667	13,33333333	60	0	15	6	2	4	2	0	0			29
m058	1	25	3	1	3	0	0	0		75				23	2	3	0	0		6			4
m059	1	23	3	1	0	1	1	0		51	0	38	0	7	2	3	1	0	1	6	4		4,5	20	20	1,666666667	28	22	1,833333333	33	2,75	33	2,75	2,333333333	20	13,33333333	60	20	23,33333333	3	0	3	0	0	0			33
m060	1	19	3	1	0	1	1	0		71	0	156	0	9	2	3	0	0	0	4	0		,5	10	10	,833333333	32	28	2,333333333	31	2,583333333	32	2,666666667	2,666666667	0	0	46,66666667	26,66666667	20	1	0	1	0	0	0			25
m061	1	20	3	1	0	1	1	0		41	0	98	0	94	2	2	1	0	0	5	4		8,5	26	26	2,166666667	37	38	3,166666667	23	1,916666667	35	2,916666667	3,083333333	6,666666667	26,66666667	80	20	18,33333333	6	1	5	1	0	0			30
m062	1	24	3	1	0	1	1	1	recurring joint pain	52	1	163	0	2	2	1	1	0	0	3	1		,5	7	7	,583333333	33	37	3,083333333	30	2,5	36	3	2,75	0	26,66666667	100	6,666666667	8,333333333	3	0	3	0	0	0			29
m063	1	21	3	1	4	1	1	0		59		116		16	2	3	0	0	0	3	5		4	32	32	2,666666667	18	31	2,583333333	26	2,166666667	29	2,416666667	1,5	20	46,66666667	100	73,33333333	35	0	0	0	0	0	0			27
m064	1	23	3	1	3	0	0	1	recurring joint pain	51				3	2	1	0	0		4			5
m065	1	22	3	1	0	1	1	0		48	0	42	0	10	2	1	1	0	0	7	12		12	29	29	2,416666667	27	41	3,416666667	25	2,083333333	16	1,333333333	2,25	53,33333333	40	40	53,33333333	51,66666667	6	1	5	1	0	0			48
m066	1	18	3	1	0	1	1	0		56	0	161	0	2	2	1	0	0	0	5	2		2	25	25	2,083333333	31	24	2	25	2,083333333	38	3,166666667	2,583333333	26,66666667	20	66,66666667	46,66666667	31,66666667	8	1	7	1	0	0			32
m067	1	29	3	1	0	1	1	0		55	0	143	0	15	2	2	0	0	0	5	3		2	16	16	1,333333333	32	34	2,833333333	30	2,5	35	2,916666667	2,666666667	0	6,666666667	66,66666667	13,33333333	13,33333333	1	0	1	0	0	0			30
m068	1	21	3	1	0	1	1	0		48	13	38	2	7	2	1	1	0	0	5	5		3,5	20	20	1,666666667	31	36	3	18	1,5	23	1,916666667	2,583333333	33,33333333	26,66666667	66,66666667	33,33333333	31,66666667	5	1	4	1	0	0			46
m069	1	25	3	0	4	0	0	1	chronic asthma		1	328		3	2	1	1	0	0	3	14		14	35	35	2,916666667	33	29	2,416666667	21	1,75	24	2	2,75	86,66666667	80	33,33333333	93,33333333	81,66666667	32	10	14	10	7	1			55
m070	1	22	3	1	0	1	1	0		52	1	284	0	9	2	1	1	0	0	11	5		3,5	19	19	1,583333333	26	26	2,166666667	35	2,916666667	37	3,083333333	2,166666667	13,33333333	46,66666667	66,66666667	40	33,33333333	4	0	4	0	0	0			40
m071	1	24	3	1	0	1	1	0		45	1	135	0	24	2	1	1	0	0	4	4		4,5	11	11	,916666667	42	36	3	33	2,75	33	2,75	3,5	0	13,33333333	93,33333333	26,66666667	11,66666667	1	0	1	0	0	0			21
m072	1	23	3	1	0	1	1	0		60	0	154	0	7	2	1	1	0	0	4	5		8,5	18	18	1,5	36	30	2,5	26	2,166666667	41	3,416666667	3	26,66666667	13,33333333	66,66666667	20	23,33333333	6	1	5	1	0	0			39
m073	1	21	3	1	0	1	1	0		43	1	177	0	11	2	1	0	0	1	3	5		6,5	15	15	1,25	28	34	2,833333333	32	2,666666667	20	1,666666667	2,333333333	26,66666667	26,66666667	80	40	28,33333333	0	0	0	0	0	0			30
m074	1	24	3	1	0	1	1	0		50	1	43	0	0	2	3	0	0	0	1	7		7,5	20	20	1,666666667	33	17	1,416666667	16	1,333333333	36	3	2,75	6,666666667	60	60	26,66666667	33,33333333	22	5	17	5	0	0			34
m075	1	23	3	1	0	1	1	0		45	1	155	0	14	2	1	1	0	0	5	2		2,5	20	20	1,666666667	32	28	2,333333333	30	2,5	28	2,333333333	2,666666667	33,33333333	26,66666667	66,66666667	26,66666667	30	0	0	0	0	0	0			31
m076	1	28	3	1	0	1	1	0		77	1	43	0	16	2	2	1	0	0	11	2		3,5	10	10	,833333333	35	23	1,916666667	35	2,916666667	41	3,416666667	2,916666667	33,33333333	40	26,66666667	66,66666667	53,33333333	3	0	3	0	0	0			36
m077	1	21	3	0	1	0	0	1	severe accident						1					0
[truncated: 65 more columns]
